# Supplementary material for: Polymer Modeling Reveals Interplay between Physical Properties of Chromosomal DNA and the Size and Distribution of Condensin-Based Chromatin Loops
Source: Genes (Basel). 2023 Dec 9;14(12):2193. doi: 10.3390/genes14122193 (PMC10742461; doi:10.3390/genes14122193)
Supplement: Supplementary file 1 [file genes-14-02193-s001.zip]

Archive with 8 entries (8 files):
- (Genes) Supplementary Materials.pdf
- Data Source supplement.xlsx
- SM1.mp4
- SM2.mp4
- SM3.mp4
- SM4.mp4
- SM5.mp4
- SM6.mp4
