# Supplementary material for: Polymer Modeling Reveals Interplay between Physical Properties of Chromosomal DNA and the Size and Distribution of Condensin-Based Chromatin Loops
Source: Genes (Basel). 2023 Dec 9;14(12):2193. doi: 10.3390/genes14122193 (PMC10742461; doi:10.3390/genes14122193)
Supplement: Supplementary file 1 [file genes-14-02193-s001.zip › Data Source supplement.xlsx]

## Sheet: 1B
	Summary statistics for loop size histograms in Figure 1B (values in bold are reported)
	Condensin spring type (GPa):	Chromatin stiffness (nm):	count#	Minimum	Maximum	Range	σ	s	Skewness	Kurtosis	Q1	Median	Q3	Average
	Strong - 2	Lp5	237914	1	67	66	16.4063	16.4063	0.311723	-0.947191	11	24	37	25.3553
		Lp50	469643	1	68	67	18.5743	18.5743	0.795293	-0.504667	8	17	34	23.0863
		Lp150	236039	1	68	67	17.4323	17.4323	0.793732	-0.455229	8	16	34	21.9565
	Moderate - 0.2	Lp5	230861	1	20	19	5.1276	5.12761	0.291279	-0.955365	4	8	12	8.28921
		Lp50	467174	1	20	19	5.33322	5.33323	0.278716	-1.1483	3	8	13	8.2825
		Lp150	229464	1	20	19	5.21197	5.21198	0.26454	-0.984706	4	8	12	8.41352
	Weak - 0.02	Lp5	197346	1	5	4	1.14432	1.14432	0.725158	-0.408188	1	2	3	2.1679
		Lp50	406949	1	5	4	1.05831	1.05831	0.835923	-0.190191	1	2	3	2.01161
		Lp150	196515	1	5	4	0.934034	0.934037	0.504702	-0.7716	1	2	3	1.99651

## Sheet: 2C
		SPB-SPB distances measured (μm)
		wildtype (KBY6201a)				brn1-9 (KBY8182) at 24°C				brn1-9 (KBY8182) at 32°C
		time (sec)	mean (μm)*	sd		time (sec)	mean (μm)*	sd		time (sec)	mean (μm)*	sd
		0	3.92167	0.778255		0	6.708	1.44273		0	8.34615	1.50942
		30	3.30167	1.09961		30	6.029	1.29506		30	7.64385	1.14139
		60	2.45167	1.2175		60	5.241	1.22425		60	6.66846	1.18514
		90	1.50333	0.843172		90	4.188	0.77075		90	5.79385	1.36729
		120	0.978333	0.362993		120	3.21	0.509706		120	4.82385	1.30578
		150	0.787273	0.197258		150	2.57	0.579483		150	4.1625	1.0881
		180	0.738	0.172847		180	2.169	0.553813		180	3.33273	1.07588
		210	0.753	0.192512		210	1.985	0.478524		210	2.83909	1.00266
		240	0.751	0.163551		240	1.885	0.468001		240	2.446	0.846548
		270	0.717	0.138351		270	1.72	0.428089		270	2.242	0.800835
		300	0.72	0.156134		300	1.689	0.397604		300	2.098	0.710701
		330	0.697778	0.153027		330	1.7375	0.468422		330	2.078	0.596855
		360	0.672222	0.170866		360	1.7325	0.453342		360	2.00111	0.54415
		390	0.672857	0.0736234		390	1.64	0.393859		390	1.7975	0.273484
		420	0.64	0.12		420	1.4475	0.210639		420	1.76875	0.192252
		450	0.676667	0.133		450	1.48	0.25671		450	1.74	0.250599
		480	0.723333	0.1378		480	1.51333	0.25144		480	1.74429	0.163782
		510	0.681667	0.124018		510	1.62	0.245194		510	1.71	0.219545
		540	0.746667	0.146135		540	1.606	0.302496		540	1.76	0.355434
		570	0.76	0.03		570	1.36	0.094163		570	1.77333	0.315894
		600	0.8	0		600	1.43667	0.0555778		600	1.69833	0.227773
		* timestamped means are calculated from observation of wild type dicentric (N = 12), brn1-9 dicentric at 24°C (N = 10) and 32°C (N = 14) diving cells

## Sheet: 2D
	MEASUREMENT
	SPB-SPB distance distances (μm) post-snapback (300 sec ≤ t ≤ 600 sec)
	WT	brn1-9 24°C	brn1-9 32°C		REPORTED
	0.46	1.09	1.23		Groups	mean (μm)	SD (σ,μm)
	0.47	1.09	1.27		WT	0.69	0.14
	0.47	1.12	1.31		brn1-9 24°C	1.59	0.36
	0.48	1.18	1.36		brn1-9 32°C	1.86	0.45
	0.5	1.2	1.42
	0.54	1.21	1.43
	0.54	1.22	1.44
	0.54	1.23	1.44		Anova: Single Factor comparison between WT and brn1-9 mutant dicentrics at 24°C
	0.54	1.23	1.45		SUMMARY
	0.54	1.23	1.45		Groups	Count	Sum	Average	Variance
	0.54	1.24	1.47		WT	64	44.41	0.693906	0.0200432
	0.55	1.25	1.48		brn1-9 24°C	72	114.79	1.59431	0.130416
	0.55	1.28	1.49
	0.55	1.29	1.52
	0.56	1.29	1.53		ANOVA
	0.56	1.31	1.53		Source of Variation	SS	df	MS	F	P-value	F crit
	0.57	1.34	1.55		Between Groups	27.4691	1	27.4691	349.815	3.54233e-39	3.91179
	0.57	1.35	1.57		Within Groups	10.5223	134	0.0785245
	0.58	1.36	1.58
	0.58	1.36	1.6		Total	37.9914	135
	0.61	1.37	1.61
	0.62	1.37	1.61
	0.63	1.38	1.62
	0.64	1.4	1.62
	0.67	1.41	1.63
	0.67	1.41	1.64
	0.68	1.42	1.64
	0.68	1.44	1.65
	0.69	1.45	1.65
	0.69	1.46	1.65
	0.69	1.46	1.67
	0.69	1.48	1.67
	0.69	1.49	1.68
	0.7	1.5	1.68
	0.7	1.53	1.69
	0.71	1.54	1.69
	0.71	1.55	1.69
	0.71	1.55	1.74
	0.71	1.56	1.76
	0.73	1.57	1.76
	0.73	1.58	1.78
	0.73	1.59	1.78
	0.76	1.61	1.8
	0.76	1.62	1.82
	0.77	1.62	1.83
	0.77	1.66	1.84
	0.78	1.66	1.85
	0.79	1.67	1.85
	0.79	1.68	1.86
	0.8	1.69	1.88
	0.8	1.69	1.89
	0.8	1.72	1.89
	0.8	1.73	1.9
	0.83	1.73	1.9
	0.83	1.74	1.92
	0.84	1.74	1.93
	0.84	1.75	1.93
	0.85	1.75	1.94
	0.85	1.85	1.97
	0.9	1.85	1.98
	0.93	1.87	1.99
	1.01	1.88	2.02
	1.05	1.91	2.03
	1.09	1.98	2.04
		2.02	2.05
		2.1	2.07
		2.12	2.08
		2.16	2.1
		2.56	2.1
		2.59	2.12
		2.7	2.17
		2.76	2.19
			2.19
			2.19
			2.22
			2.25
			2.3
			2.37
			2.4
			2.4
			3.37
			3.64
			4.04

## Sheet: 2E
	SIMULATION: Chain's end-to-end distance
	One condensin				Three condensins				Six condensins
	time (sec)	distance (nm)			time (sec)	distance (nm)			time (sec)	distance (nm)
	0	990.099			0	990.099			0	990.099
	0.0002	967.012			0.0002	936.291			0.0002	914.084
	0.0004	925.402			0.0004	849.654			0.0004	819.23
	0.0006	872.534			0.0006	772.786			0.0006	728.613
	0.0008	813.258			0.0008	702.514			0.0008	651.337
	0.001	758.896			0.001	647.02			0.001	588.624
	0.0012	717.317			0.0012	609.334			0.0012	532.173
	0.0014	694.051			0.0014	572.114			0.0014	463.918
	0.0016	678.418			0.0016	551.945			0.0016	406.095
	0.0018	663.402			0.0018	532.365			0.0018	362.792
	0.002	647.223			0.002	515.104			0.002	337.524
	0.0022	631.453			0.0022	487.128			0.0022	317.219
	0.0024	612.697			0.0024	461.912			0.0024	292.724
	0.0026	594.678			0.0026	446.814			0.0026	262.154
	0.0028	575.143			0.0028	429.584			0.0028	239.893
	0.003	562.593			0.003	408.782			0.003	223.936
	0.0032	550.441			0.0032	387.502			0.0032	216.963
	0.0034	535.404			0.0034	375.542			0.0034	210.239
	0.0036	521.479			0.0036	359.95			0.0036	202.84
	0.0038	512.337			0.0038	346.167			0.0038	191.279
	0.004	507.188			0.004	339.014			0.004	181.112
	0.0042	503.251			0.0042	333.057			0.0042	172.625
	0.0044	498.599			0.0044	329.373			0.0044	162.884
	0.0046	493.89			0.0046	328.483			0.0046	156.233
	0.0048	487.198			0.0048	326.715			0.0048	151.944
	0.005	478.211			0.005	324.189			0.005	149.505
	0.0052	468.545			0.0052	322.68			0.0052	142.089
	0.0054	463.765			0.0054	321.932			0.0054	137.498
	0.0056	462.653			0.0056	319.957			0.0056	129.377
	0.0058	458.641			0.0058	316.171			0.0058	118.837
	0.006	452.996			0.006	312.719			0.006	114.411
	0.0062	448.17			0.0062	312.583			0.0062	108.882
	0.0064	441.353			0.0064	310.548			0.0064	106.106
	0.0066	436.325			0.0066	302.901			0.0066	104.754
	0.0068	433.566			0.0068	297.521			0.0068	97.579
	0.007	428.651			0.007	296.905			0.007	94.3672
	0.0072	421.971			0.0072	296.808			0.0072	91.5995
	0.0074	420.457			0.0074	296.686			0.0074	90.8124
	0.0076	420.43			0.0076	296.369			0.0076	88.2372
	0.0078	420.401			0.0078	296.275			0.0078	83.7639
	0.008	420.377			0.008	293.852			0.008	82.2146
	0.0082	420.36			0.0082	287.326			0.0082	80.7818
	0.0084	420.324			0.0084	279.18			0.0084	79.2503
	0.0086	420.309			0.0086	268.321			0.0086	78.5303
	0.0088	420.291			0.0088	265.103			0.0088	78.3154
	0.009	420.284			0.009	264.892			0.009	77.2374
	0.0092	420.239			0.0092	263.837			0.0092	76.7861
	0.0094	419.61			0.0094	263.222			0.0094	76.2639
	0.0096	415.518			0.0096	262.298			0.0096	75.5661
	0.0098	410.059			0.0098	261.46			0.0098	75.3016
	0.01	407.022			0.01	259.229			0.01	74.5743
	0.0102	406.985			0.0102	255.105			0.0102	73.9607
	0.0104	406.786			0.0104	254.997			0.0104	73.1978
	0.0106	406.47			0.0106	254.331			0.0106	69.9612
	0.0108	406.403			0.0108	251.22			0.0108	68.6098
	0.011	405.271			0.011	246.802			0.011	63.2714
	0.0112	401.926			0.0112	245.46			0.0112	61.7827
	0.0114	396.975			0.0114	245.259			0.0114	61.2397
	0.0116	392.624			0.0116	244.357			0.0116	59.9942
	0.0118	389.335			0.0118	243.025			0.0118	59.2521
	0.012	389.069			0.012	241.804			0.012	58.4294
	0.0122	389.015			0.0122	239.668			0.0122	57.2391
	0.0124	388.926			0.0124	238.799			0.0124	55.8567
	0.0126	388.825			0.0126	237.818			0.0126	54.6664
	0.0128	388.213			0.0128	237.556			0.0128	54.0615
	0.013	381.497			0.013	237.272			0.013	53.6739
	0.0132	374.472			0.0132	236.854			0.0132	53.4219
	0.0134	367.946			0.0134	236.647			0.0134	53.2514
	0.0136	364.669			0.0136	236.502			0.0136	50.7462
	0.0138	361.242			0.0138	236.269			0.0138	49.3369
	0.014	361.201			0.014	231.459			0.014	49.2038
	0.0142	361.188			0.0142	228.238			0.0142	48.9088
	0.0144	361.163			0.0144	225.711			0.0144	48.423
	0.0146	361.119			0.0146	222.767			0.0146	47.7485
	0.0148	361.087			0.0148	219.932			0.0148	46.732
	0.015	361.043			0.015	219.516			0.015	46.0779
	0.0152	361			0.0152	215.565			0.0152	45.3511
	0.0154	360.959			0.0154	209.13			0.0154	45.0206
	0.0156	360.904			0.0156	205.152			0.0156	44.7714
	0.0158	360.842			0.0158	200.067			0.0158	44.6879
	0.016	360.796			0.016	193.717			0.016	44.6011
	0.0162	360.708			0.0162	193.268			0.0162	44.3345
	0.0164	360.271			0.0164	193.161			0.0164	43.6395
	0.0166	360.198			0.0166	193.074			0.0166	43.1208
	0.0168	359.948			0.0168	192.938			0.0168	43.0868
	0.017	359.018			0.017	192.799			0.017	43.0391
	0.0172	358.997			0.0172	192.606			0.0172	42.9691
	0.0174	358.933			0.0174	189.683			0.0174	42.9001
	0.0176	358.102			0.0176	189.539			0.0176	41.8189
	0.0178	358.044			0.0178	189.404			0.0178	41.7652
	0.018	358.025			0.018	189.27			0.018	41.5865
	0.0182	358.014			0.0182	187.945			0.0182	41.3514
	0.0184	357.979			0.0184	187.843			0.0184	41.2537
	0.0186	357.956			0.0186	187.648			0.0186	41.1869
	0.0188	357.944			0.0188	187.306			0.0188	41.0893
	0.019	357.938			0.019	186.562			0.019	41.1133
	0.0192	357.927			0.0192	181.907			0.0192	41.056
	0.0194	357.92			0.0194	179.534			0.0194	40.4621
	0.0196	357.899			0.0196	176.486			0.0196	40.321
	0.0198	357.883			0.0198	176.096			0.0198	38.8159
	0.02	357.873			0.02	175.982			0.02	38.7067
	0.0202	357.869			0.0202	175.811			0.0202	37.857
	0.0204	357.862			0.0204	173.373			0.0204	37.9876
	0.0206	357.853			0.0206	173.181			0.0206	37.5663
	0.0208	357.832			0.0208	173.062			0.0208	37.3419
	0.021	357.821			0.021	172.919			0.021	37.3029
	0.0212	357.794			0.0212	168.514			0.0212	37.1679
	0.0214	357.76			0.0214	165.539			0.0214	37.1849
	0.0216	357.75			0.0216	165.394			0.0216	37.0502
	0.0218	357.729			0.0218	165.221			0.0218	36.9383
	0.022	357.721			0.022	165.033			0.022	36.3164
	0.0222	357.668			0.0222	164.849			0.0222	36.3316
	0.0224	357.617			0.0224	162.573			0.0224	36.2994
	0.0226	357.395			0.0226	161.824			0.0226	36.2411
	0.0228	354.256			0.0228	161.704			0.0228	36.139
	0.023	353.359			0.023	161.578			0.023	36.0833
	0.0232	353.343			0.0232	161.083			0.0232	36.1612
	0.0234	353.159			0.0234	157.779			0.0234	35.757
	0.0236	349.087			0.0236	157.647			0.0236	35.6193
	0.0238	343.969			0.0238	156.375			0.0238	35.5565
	0.024	339.35			0.024	156.175			0.024	35.3151
	0.0242	335.309			0.0242	155.891			0.0242	35.2363
	0.0244	333.058			0.0244	153.467			0.0244	35.2167
	0.0246	333.012			0.0246	152.633			0.0246	35.1657
	0.0248	332.924			0.0248	152.489			0.0248	35.2454
	0.025	331.935			0.025	152.413			0.025	34.5299
	0.0252	326.954			0.0252	152.335			0.0252	34.531
	0.0254	321.722			0.0254	149.269			0.0254	34.0869
	0.0256	318.496			0.0256	148.139			0.0256	33.9965
	0.0258	318.46			0.0258	145.513			0.0258	33.8346
	0.026	318.429			0.026	144.51			0.026	33.6627
	0.0262	318.427			0.0262	144.371			0.0262	33.4529
	0.0264	318.407			0.0264	142.765			0.0264	33.3637
	0.0266	318.407			0.0266	139.617			0.0266	33.1356
	0.0268	318.402			0.0268	138.575			0.0268	33.1221
	0.027	318.394			0.027	138.417			0.027	33.2308
	0.0272	318.388			0.0272	138.279			0.0272	33.175
	0.0274	318.382			0.0274	138.134			0.0274	33.2721
	0.0276	318.359			0.0276	137.924			0.0276	33.212
	0.0278	318.348			0.0278	137.512			0.0278	32.9947
	0.028	318.338			0.028	134.316			0.028	32.8698
	0.0282	318.302			0.0282	131.112			0.0282	32.7825
	0.0284	318.29			0.0284	127.564			0.0284	32.805
	0.0286	318.27			0.0286	126.949			0.0286	32.9113
	0.0288	318.239			0.0288	125.093			0.0288	32.9506
	0.029	318.215			0.029	125.009			0.029	32.8031
	0.0292	318.21			0.0292	124.923			0.0292	32.6633
	0.0294	318.19			0.0294	124.847			0.0294	32.6437
	0.0296	318.169			0.0296	121.513			0.0296	32.4901
	0.0298	318.143			0.0298	121.132			0.0298	32.4553
	0.03	318.114			0.03	121.046			0.03	32.6163
	0.0302	318.094			0.0302	120.99			0.0302	32.6323
	0.0304	318.072			0.0304	120.917			0.0304	32.5775
	0.0306	318.058			0.0306	120.879			0.0306	32.403
	0.0308	318.049			0.0308	120.817			0.0308	32.2264
	0.031	318.028			0.031	120.747			0.031	32.2278
	0.0312	318.011			0.0312	120.632			0.0312	32.2007
	0.0314	318.002			0.0314	120.453			0.0314	32.1863
	0.0316	317.979			0.0316	120.009			0.0316	32.1863
	0.0318	317.95			0.0318	119.697			0.0318	32.1068
	0.032	317.905			0.032	119.006			0.032	32.1624
	0.0322	317.867			0.0322	118.912			0.0322	32.0328
	0.0324	317.856			0.0324	117.625			0.0324	32.0499
	0.0326	317.831			0.0326	116.064			0.0326	32.141
	0.0328	317.829			0.0328	115.952			0.0328	32.139
	0.033	317.812			0.033	115.877			0.033	31.9591
	0.0332	317.773			0.0332	115.246			0.0332	31.9838
	0.0334	317.065			0.0334	115.04			0.0334	32.1169
	0.0336	317.037			0.0336	114.979			0.0336	32.3161
	0.0338	317.039			0.0338	114.852			0.0338	32.4893
	0.034	317.031			0.034	114.249			0.034	32.5371
	0.0342	317.005			0.0342	112.307			0.0342	32.6574
	0.0344	317.009			0.0344	112.173			0.0344	32.6813
	0.0346	316.999			0.0346	109.447			0.0346	32.3986
	0.0348	316.97			0.0348	109.354			0.0348	32.4203

## Sheet: 2F
	SIMULATION:
	Radii of gyration (nm) after plateaus reached (after 0.018 sec of simulation),
					REPORTED
	Six condensins	Three condensins	One condensin		Groups	mean (μ), nm	SD (σ)
	25.5958	52.2171	117.24		Six condensins	27.3	0.8
	25.8891	52.22	117.256		Three condensins	58.1	4.4
	26.0526	52.3393	117.474		One condensin	124.3	5.2
	26.2389	52.5673	118.119
	26.37	52.6699	118.637
	26.3989	52.911	119.113		Anova: Single Factor comparison between Six and Three simulated condensins
	26.483	53.4573	119.419		SUMMARY
	26.492	53.611	119.496		Groups	Count	Sum	Average	Variance
	26.529	53.8574	119.678		Six condensins	42	1145.69	27.2783	0.725432
	26.556	53.9405	119.869		Three condensins	42	2441.68	58.1353	19.3847
	26.6021	54.3578	120.627
	26.8214	54.6014	120.632
	26.8392	54.7762	121.126		ANOVA
	26.8996	55.2802	121.305		Source of Variation	SS	df	MS	F	P-value	F crit
	26.9178	55.6465	121.365		Between Groups	19995.3	1	19995.3	1988.59	2.87612e-59	3.95739
	26.9191	56.4929	121.733		Within Groups	824.514	82	10.0551
	26.9199	56.5066	122.072
	26.9284	56.7126	122.182		Total	20819.9	83
	27.0177	57.0053	122.307
	27.1225	57.1638	122.441
	27.1227	57.3983	122.68
	27.2064	58.3427	122.908
	27.2184	58.3493	123.066
	27.3377	58.4572	123.359
	27.3983	58.732	123.593
	27.4141	58.7757	124.148
	27.4668	59.0404	124.153
	27.5715	59.0839	124.543
	27.6025	59.2259	125.536
	27.7139	59.3514	126.944
	27.8517	59.7624	127.158
	27.8858	60.2803	128.344
	27.9099	61.4585	128.629
	27.9356	62.9327	129.353
	28.0344	63.937	130.691
	28.1217	63.9941	130.865
	28.2196	65.0486	130.944
	28.3947	65.3375	131.238
	28.5517	65.4153	133.158
	28.6832	65.4445	133.517
	28.8772	65.5297	135.936
	29.5762	67.4527	136.754

## Sheet: 3A
	Summary statistics for loop size histograms in Figure 3A (values in bold are reported)
	Condensin spring type (GPa):	Chromatin stiffness (nm):	count#	Minimum	Maximum	Range	σ	s	Skewness	Kurtosis	Q1	Median	Q3	Average
	Strong - 2	Lp5	1024557	1	99	98	18.8378	18.8379	1.4483	1.74921	6	13	28	19.7263
		Lp50	1177767	1	98	97	8.54192	8.54192	5.42361	35.0515	2	3	4	4.81063
		Lp150	1195179	1	88	87	1.79203	1.79204	21.4838	816.553	2	2	3	2.61244
	Moderate - 0.2	Lp5	1170089	1	99	98	18.5847	18.5847	1.45612	1.79855	6	13	28	19.5335
		Lp50	1172768	1	98	97	8.59396	8.59396	5.24505	32.8915	2	3	4	4.91033
		Lp150	1187821	1	96	95	2.16577	2.16577	22.2176	727.438	2	3	3	2.75176
	Weak - 0.02	Lp5	1173156	1	99	98	18.7854	18.7854	1.4309	1.66911	6	13	28	19.8287
		Lp50	1177267	1	98	97	8.81345	8.81346	4.85392	27.9171	2	3	5	5.28717
		Lp150	1191603	1	92	91	2.0247	2.0247	21.22	739.893	3	3	4	3.53309

## Sheet: 5A
	SIMULATIONS
	Loop Rg (nm) for 66-bead loop with Strong spring (2.0 GPa)
	Lp5-Rg	Lp50-Rg	Lp150-Rg		REPORTED
	44.2778	74.8136	96.291		Groups	mean (μ), nm	SD(σ)
	44.2236	74.4505	96.567		Lp5-Rg	42.8	11.5
	44.7923	75.5076	96.4613		Lp50-Rg	77.1	7.4
	45.0595	75.1802	97.0974		Lp150-Rg	95.7	1.9
	46.2416	76.4217	95.9684
	46.3432	78.6594	96.8339
	46.152	78.5597	98.2516		SUMMARY
	45.933	77.0163	98.9944		Groups	Count	Average	Variance
	43.9303	77.0374	99.603		Lp5-Rg	1175	42.8158	132.335
	45.9109	78.3711	98.4381		Lp50-Rg	4560	77.0548	54.7512
	46.2632	78.8915	99.0357		Lp150-Rg	1773	95.7075	3.71025
	47.7925	79.4486	99.113
	45.9588	80.0002	98.0275
	47.0361	78.4942	97.6528
	37.4799	79.4438	98.4898
	35.6709	79.6131	98.3188
	35.557	80.7763	98.9301
	35.7849	79.6384	97.9731
	34.6899	79.1141	97.3817
	34.4157	78.5924	97.0576
	34.7978	81.164	96.3514
	35.6594	81.376	97.208
	34.5595	79.6677	96.4995
	35.0272	80.2032	95.6038
	35.2823	80.2362	95.9797
	35.4913	80.9717	95.8766
	36.6696	79.0029	95.8613
	34.5139	78.7987	95.4937
	31.4431	78.0678	94.3328
	33.4706	78.221	95.3447
	32.9635	78.4366	95.0175
	53.9646	80.641	95.1928
	54.8423	82.316	95.2527
	51.3651	82.6877	96.4294
	51.3925	80.9408	96.931
	50.536	84.2099	95.3739
	49.5212	82.3256	95.9072
	48.9337	82.635	96.5814
	49.3737	82.307	95.0704
	48.5732	79.8083	94.9704
	47.0369	79.4637	94.6783
	48.4568	78.7867	94.2494
	46.5228	78.1073	93.9702
	48.6255	79.0878	95.9098
	47.5565	80.6244	95.8752
	48.1432	79.8159	96.5251
	47.0515	79.264	96.1672
	45.9212	78.8427	95.9161
	45.8177	80.7645	95.3296
	45.6743	81.9664	95.0934
	46.0591	82.3673	94.5117
	46.9892	82.561	95.9889
	46.0893	83.7533	94.9199
	43.2619	83.9161	93.4602
	42.2857	85.0358	93.4245
	42.7836	87.3354	93.1975
	41.477	87.8359	93.9618
	40.6348	86.3978	93.6537
	37.848	88.6	94.2201
	38.9872	88.7166	93.4942
	38.1409	89.6822	93.5621
	37.1426	90.0891	93.5609
	37.136	88.3208	94.7421
	36.2931	88.0648	94.3854
	36.3323	87.422	94.8406
	37.5601	89.1775	94.6218
	39.6527	89.4596	96.6231
	38.0213	87.6568	96.1319
	37.3719	86.1904	96.0354
	37.0211	87.5349	96.7328
	38.0793	86.9223	98.0057
	39.5481	84.6595	98.2506
	38.5564	83.6355	97.2955
	39.4932	82.514	95.7202
	38.431	81.5222	97.2543
	37.1081	83.8575	97.2439
	35.9255	83.7087	97.0148
	34.968	82.6082	96.3417
	45.112	83.3028	96.1024
	45.7115	83.181	96.2878
	47.3178	82.6768	96.7273
	71.8103	84.1142	97.1671
	72.2649	75.8267	96.1587
	70.8333	78.2523	96.0988
	69.9999	78.5953	96.5918
	68.7835	77.4949	96.1494
	68.3175	78.7674	96.0399
	67.0233	80.1958	95.4282
	67.6975	79.8111	94.4164
	66.6462	79.8364	94.4788
	66.4581	80.8566	95.7248
	65.7827	82.9757	96.6457
	65.2627	84.3479	97.1335
	64.322	84.9705	96.5455
	64.8413	88.705	97.2324
	64.6055	87.5263	97.336
	62.8698	88.3277	98.1377
	62.7656	86.6151	97.9597
	63.7053	87.1054	97.89
	63.4546	88.712	96.3095
	63.3562	88.7501	96.8176
	63.5492	89.2862	97.9734
	62.9101	88.9307	98.7376
	63.7621	88.3553	98.4325
	64.5622	88.9361	98.4256
	38.6861	89.3055	98.1729
	38.7806	89.3976	98.4602
	39.0438	88.848	96.9479
	43.3168	88.362	96.3174
	43.2967	87.719	95.1112
	43.9022	87.9142	94.7823
	45.0216	87.4823	94.7818
	44.5739	86.0691	94.7675
	45.9412	86.2031	95.1871
	47.5261	84.5275	95.3127
	45.3694	83.6688	94.3827
	44.8669	82.7424	94.3191
	43.7731	83.5543	94.3007
	42.5089	86.7112	92.739
	44.7817	85.6649	93.6532
	43.6598	87.6781	93.7923
	42.7528	86.712	93.477
	44.074	87.7475	92.6308
	46.2874	86.8291	93.3163
	46.3176	87.7897	93.1872
	45.0493	87.4172	93.886
	45.1687	87.009	94.5369
	47.1241	92.1681	94.1892
	45.5103	90.5847	93.3247
	45.093	90.2106	93.5754
	45.7876	89.3764	92.6706
	47.0544	88.5543	92.6811
	45.6165	86.989	92.0013
	46.1142	87.7714	91.3013
	46.7262	86.5777	90.3102
	46.5223	84.6615	90.4931
	45.9258	85.6994	89.3037
	45.4746	86.5086	90.4133
	46.1203	86.9408	90.953
	45.9116	85.691	96.058
	45.0056	76.8263	97.2633
	44.5027	76.3161	96.9934
	43.9761	77.0263	96.5364
	45.497	77.6003	97.5872
	45.2582	76.9119	97.2728
	46.5205	76.7971	96.9344
	44.472	79.0488	97.866
	44.0771	79.0712	97.5063
	44.2676	79.9353	97.2625
	45.3939	80.3873	96.5581
	44.4884	78.5535	95.5167
	42.5885	77.5776	96.4137
	41.1503	76.2439	96.6354
	31.6145	76.7381	97.2154
	32.2868	75.2391	97.3946
	32.8881	73.8684	97.4251
	50.074	75.115	97.0712
	51.1144	89.4418	96.7436
	49.4326	88.8764	95.8522
	50.057	88.6772	96.6327
	47.6173	90.1383	95.8927
	48.0237	90.187	95.639
	49.8468	90.7702	96.406
	48.8989	91.0604	95.0168
	48.713	91.381	94.8752
	50.8274	89.9449	94.8585
	50.686	88.4633	94.1602
	51.6896	87.6801	94.6763
	52.6249	86.9006	94.6235
	52.7282	86.697	94.3225
	50.776	87.5982	94.3868
	52.4823	88.1901	95.2176
	53.3317	86.8584	95.2228
	52.07	84.7599	94.677
	50.8437	85.6261	94.4614
	51.7437	83.5169	94.7984
	43.0111	83.2004	95.5673
	42.0508	83.0399	93.6865
	42.079	83.892	95.0857
	40.7921	82.7539	96.6435
	41.6357	83.4095	96.8875
	42.9796	85.2509	96.3769
	42.0608	85.3285	95.6781
	43.8373	85.2347	96.6244
	42.212	83.846	95.2397
	43.5758	85.5009	94.9546
	44.5587	84.8811	95.8786
	45.0685	84.5205	96.5013
	44.2291	85.6251	95.7981
	45.7671	85.543	95.7731
	45.1192	85.6853	96.507
	43.3132	84.083	94.4588
	44.7164	83.4733	99.8515
	44.1748	82.4981	99.232
	44.4221	81.477	98.5939
	43.4315	82.154	98.5156
	44.7885	80.3859	98.2727
	45.4632	81.6375	99.2121
	46.4065	82.6777	99.4537
	45.8724	82.7735	99.7789
	45.1158	83.2006	99.7162
	45.2363	84.3818	97.9829
	46.5336	85.9655	98.3605
	46.5547	84.3613	96.733
	47.3616	83.9125	97.486
	49.7036	83.4921	97.9544
	49.891	83.5677	97.5466
	52.2492	82.8995	99.5878
	48.5182	84.0979	98.4292
	50.0149	84.219	98.022
	49.3512	83.5757	97.931
	49.6233	84.1599	98.547
	48.3327	84.9551	97.6265
	46.6407	85.3393	96.4855
	47.3163	85.0335	96.4861
	46.4358	84.0242	95.02
	46.0994	84.1508	96.6051
	47.0608	82.5137	94.9963
	44.2801	82.4201	95.8554
	42.9789	82.3693	96.3625
	43.6546	81.2339	96.9377
	44.2968	80.682	96.5692
	41.4275	81.7915	97.3026
	40.9206	81.4147	97.6216
	40.3043	79.5168	99.2022
	42.6178	79.0085	97.5904
	38.7466	78.5247	95.9908
	33.1392	76.4773	96.2422
	33.8305	77.438	95.9193
	31.7878	76.1429	95.8598
	30.4407	77.209	94.8592
	28.5802	78.3543	95.5417
	28.4213	77.026	96.1853
	30.5173	76.4449	95.4528
	29.4007	77.3014	95.6555
	28.65	77.7413	94.5295
	29.3844	79.4496	95.051
	29.3408	80.2975	94.7572
	29.7944	78.7117	95.5869
	29.9225	80.1228	95.4453
	29.5215	81.0196	95.9384
	30.572	82.4159	96.5097
	30.1076	82.001	96.97
	31.5448	81.7572	95.3656
	32.1301	83.0855	96.1062
	31.9767	83.1193	97.7497
	34.5947	82.7138	97.1542
	32.9965	82.3847	97.8903
	32.9578	81.0148	98.5668
	33.8554	80.8891	98.0631
	34.1779	80.8673	97.3773
	35.9123	80.6572	96.3296
	35.8344	80.5127	97.2639
	35.5635	80.2939	97.5166
	36.4361	80.3445	95.5184
	53.416	81.09	94.6695
	55.0035	81.0924	93.4417
	54.8464	79.9117	93.1834
	54.5986	78.6128	93.4628
	55.8487	76.3038	94.8546
	56.5145	75.6456	94.9854
	56.9112	74.5873	94.4045
	57.8131	75.8669	94.491
	58.1414	75.0275	94.3708
	53.6039	75.524	94.1398
	52.7315	77.0643	93.1909
	52.883	75.1858	94.5667
	52.4645	76.8847	94.7329
	52.5685	73.6778	94.2659
	51.9677	73.5126	94.7455
	51.1963	73.2006	94.9292
	50.387	73.587	94.7879
	48.9398	73.46	95.5253
	49.6006	74.9851	95.4918
	50.3768	75.5767	95.6708
	51.7479	74.9693	95.7796
	51.0942	72.9653	96.156
	50.6706	72.1488	96.6466
	49.4145	71.5236	95.8483
	48.6176	71.4878	96.3362
	48.2431	71.6787	95.7752
	47.3899	71.7983	95.6348
	47.8102	70.6838	94.6683
	47.6046	71.8859	93.6826
	46.754	73.7106	93.9279
	47.0835	73.734	94.4937
	46.6442	72.3829	94.9283
	46.7244	71.8986	93.1298
	46.7057	72.5374	94.581
	46.2976	73.9471	94.9104
	45.4138	74.06	94.9456
	46.0433	73.8348	93.8259
	44.9705	73.5165	93.2887
	43.6152	73.2919	93.5497
	43.9106	74.6422	93.2537
	43.0526	73.9484	91.9261
	44.8389	74.0272	92.6051
	45.556	75.0727	90.6629
	45.7598	76.4977	92.3168
	44.2096	77.0146	92.995
	45.2446	77.0679	92.6128
	42.7674	75.0129	93.4492
	43.3589	74.2251	93.5171
	41.6017	74.8457	93.7146
	39.812	73.5779	94.5032
	39.0413	73.9363	94.5609
	37.997	72.386	94.1111
	37.9564	72.316	94.7142
	37.9492	72.421	94.9259
	38.4633	72.5496	95.4973
	38.2065	71.2566	96.7792
	38.6053	72.6904	96.8726
	39.9517	73.1709	96.7574
	41.1853	73.4214	97.2586
	41.1714	74.4474	96.82
	39.6746	74.7207	96.4702
	39.9495	75.2165	97.2257
	42.1358	74.9069	95.5202
	38.8548	76.1356	97.1466
	38.7896	76.3656	96.3321
	38.2398	76.9593	96.5028
	39.6449	79.9887	95.336
	41.7324	80.0927	93.8183
	43.5165	79.9145	96.7017
	43.8114	65.151	95.0806
	43.1257	63.9194	95.2698
	41.3265	65.4903	95.7423
	41.299	63.7767	95.3155
	42.4189	61.5977	95.0136
	42.4583	61.7258	95.1059
	41.6435	61.6794	95.4702
	42.129	63.2075	95.6319
	41.9348	65.9225	95.5858
	43.475	64.8635	94.5582
	42.698	67.4185	93.411
	41.0309	67.6193	94.3589
	40.5444	66.5595	93.9235
	41.248	65.8361	94.4364
	40.1787	66.9775	94.633
	39.2584	69.9144	95.1643
	38.3324	70.8131	94.5551
	38.7239	71.4557	94.2041
	39.1701	72.1092	95.3694
	36.909	74.2927	94.9449
	36.1257	73.6466	93.8459
	37.4433	74.1838	93.6877
	37.1403	74.8819	94.5761
	37.6651	73.5196	93.5269
	36.4891	74.1601	97.5695
	37.9825	73.9379	97.7714
	38.6236	74.6336	97.091
	36.8935	74.4482	96.1255
	37.0228	75.2587	95.5675
	38.2245	75.6184	95.4083
	37.2084	76.1427	94.8304
	36.374	79.5018	95.0296
	34.261	77.9005	94.7293
	33.2637	78.8932	95.183
	35.2006	80.2023	95.6553
	36.2857	79.2631	94.2842
	36.6431	80.4886	94.104
	34.9384	80.8511	93.3441
	37.3524	77.6465	93.0161
	35.1083	78.6645	93.5227
	33.0023	80.6737	94.0377
	33.8232	80.5032	94.1808
	34.2565	79.5813	94.2659
	34.4758	78.0155	93.7649
	33.8376	78.2174	93.9271
	33.8665	78.3861	93.4028
	48.4668	77.6613	92.3991
	48.8787	76.3614	93.7087
	50.2243	77.5941	93.6921
	50.4719	77.0872	93.2856
	50.7804	78.1066	93.5716
	34.9737	76.8199	92.5459
	35.3586	77.0168	93.3558
	35.1991	77.6796	93.4415
	36.0135	77.433	94.3076
	34.8764	78.8412	94.8607
	35.4465	80.2551	93.539
	33.5832	79.3225	93.4979
	33.9015	61.9938	94.927
	30.472	63.0417	93.0836
	30.9185	62.2281	93.2636
	29.4503	63.1243	93.8985
	28.4094	63.6815	94.0801
	25.2016	65.0707	94.2319
	24.575	87.3141	93.5244
	25.64	86.9101	93.5108
	25.7904	86.833	93.7441
	24.2784	87.2702	92.8018
	24.1888	83.1858	93.415
	24.8679	84.0334	93.1052
	25.4879	84.0519	93.0208
	24.8922	84.3908	92.8565
	26.2612	85.199	94.2443
	26.5963	86.0922	93.4605
	26.3823	84.2284	92.9227
	26.5719	85.8498	94.1658
	28.2791	85.8514	93.0782
	26.5702	86.2786	94.3652
	23.3184	86.2497	93.6561
	20.8395	84.8351	92.7473
	21.7605	84.3516	92.6921
	21.5782	83.3784	92.054
	22.3487	83.2155	92.6975
	21.06	84.1028	93.8977
	20.6585	83.2088	94.3936
	21.2177	82.9534	93.4545
	22.0771	81.8119	93.953
	22.3778	81.2035	94.2566
	21.9311	81.8605	95.1429
	22.658	82.9637	95.2285
	22.769	83.5065	94.8108
	24.5347	82.724	94.8037
	53.8564	82.1203	95.0112
	53.8472	83.4083	94.0116
	54.0267	84.1245	95.9156
	54.7571	83.8416	93.6841
	52.8222	84.3825	94.4546
	53.7709	83.6551	93.5222
	54.2024	84.0525	93.0391
	53.6876	84.8961	93.1183
	52.6765	84.4366	92.4453
	50.4314	83.3636	92.5906
	51.1834	85.1237	94.0915
	50.0866	82.4764	93.7676
	51.5665	82.9959	94.4783
	53.7299	82.8926	94.9945
	52.5929	83.6657	94.5324
	52.2752	83.0025	95.6563
	52.0549	82.4182	95.7775
	52.7786	80.9205	95.8885
	51.3339	81.4689	95.8897
	52.6617	81.6681	96.729
	51.1451	81.7423	95.8712
	50.2141	81.466	95.3134
	48.3433	83.0669	96.5551
	45.6521	84.6903	96.4649
	45.6716	83.2029	97.1382
	46.2802	82.9537	96.6213
	46.5531	83.8154	94.8132
	47.0152	82.6444	94.2343
	46.6418	82.6473	94.6744
	47.1301	83.7114	94.2094
	46.3107	83.4828	93.2696
	47.1917	83.8583	92.548
	47.6426	83.2063	92.7947
	46.8576	82.0361	93.4088
	46.8204	82.3096	92.9721
	45.4094	82.3769	92.2187
	46.3774	82.4525	92.1486
	48.0964	81.9176	91.2624
	47.0197	80.4951	90.7812
	45.9317	80.2683	91.6575
	45.4329	79.8742	93.246
	46.5042	79.5754	92.6312
	46.0871	79.8823	97.1862
	46.1663	80.5393	97.744
	45.6789	79.585	96.9836
	45.6582	79.4859	97.3548
	46.6388	79.8283	97.2216
	47.0143	78.667	97.163
	48.8041	78.2531	97.8593
	48.1212	76.3307	97.6238
	49.2882	79.5801	97.6531
	48.6125	80.5398	96.4524
	48.0856	80.7397	95.403
	48.5943	81.3275	95.4372
	47.0393	81.8996	95.3121
	46.4857	81.3442	94.2862
	46.9312	81.246	95.3398
	47.7088	80.3105	96.3363
	45.3894	79.9623	98.4113
	45.2308	82.2407	98.8743
	73.0284	83.2663	98.1804
	72.7057	83.2537	98.4058
	70.0515	81.2136	97.1576
	69.1693	81.2988	97.9257
	68.2614	82.4586	97.6322
	67.3814	81.0504	97.271
	67.596	82.0588	97.2954
	66.071	82.4839	96.857
	65.5905	82.2658	97.7248
	65.9578	82.8273	96.9811
	65.5378	82.2019	97.2942
	66.0507	81.8126	97.637
	66.505	83.4378	96.0608
	68.2287	84.1944	97.6276
	65.8373	83.0735	97.0948
	66.3789	83.35	96.7757
	66.7481	84.1165	96.7054
	66.8813	84.8104	97.6781
	67.1769	84.406	96.8468
	66.4717	84.09	97.0287
	66.2781	84.2238	97.4754
	66.0406	82.7437	97.8421
	65.8005	81.5822	98.2403
	65.0712	82.907	97.2311
	64.355	82.0804	97.9156
	64.8251	80.4669	97.8491
	64.2217	80.1352	97.7581
	63.5324	81.2791	97.0914
	64.3368	80.8364	97.5704
	63.3824	81.508	95.8504
	62.8377	80.714	95.5763
	61.763	80.5827	95.6926
	62.4022	77.5371	95.4747
	61.7277	77.9176	97.1323
	61.4354	77.9464	97.5099
	60.6923	80.7699	96.7134
	59.6139	81.4694	96.9416
	60.1176	81.0461	96.731
	59.9657	80.7914	95.9076
	57.0954	79.5517	95.6648
	55.8044	78.5008	95.9839
	54.0715	77.2987	96.4866
	55.5954	75.3785	96.3005
	56.1837	76.2294	96.2305
	57.3228	74.9639	96.6833
	58.6617	76.2645	97.4912
	60.2584	78.5078	98.828
	60.2678	78.3301	98.6234
	59.5675	78.4556	97.7755
	58.0704	78.4565	97.3235
	58.4317	77.2054	97.0198
	56.6148	78.9232	97.3314
	55.33	79.0552	97.2996
	58.2419	77.5213	97.6453
	55.4382	75.6133	97.4418
	56.7551	77.2711	97.5336
	57.6689	75.3659	96.579
	56.3193	76.6081	97.596
	56.5884	75.4223	97.9811
	53.4502	77.5581	97.6006
	52.6979	78.0369	97.4824
	53.014	78.3399	97.2794
	52.7931	75.6842	97.4902
	50.9954	77.5886	97.9192
	50.4599	77.6166	98.329
	49.2978	76.1731	98.2185
	48.7521	77.2089	96.9199
	48.8823	77.5845	97.4324
	49.131	79.3861	97.7893
	50.0218	80.3224	98.054
	50.7482	79.1007	98.6234
	50.0774	78.2394	98.1611
	50.0701	77.1643	98.355
	50.9494	78.2449	99.2097
	50.85	79.741	98.2079
	50.1668	81.706	97.7048
	49.9169	80.578	97.8523
	48.9008	81.9747	97.505
	50.9053	81.3552	98.2571
	51.0794	81.6877	96.5882
	50.0927	83.1967	97.2811
	49.3963	82.6646	97.4041
	51.8553	82.2646	97.3511
	52.2048	81.8469	98.6909
	51.5831	83.6326	98.4842
	49.1181	84.6745	97.591
	49.6716	84.696	95.9549
	50.1687	85.904	95.9115
	47.1847	86.8014	95.3794
	45.783	84.1927	96.3626
	46.3529	83.5827	96.4104
	47.4352	82.041	95.7712
	48.2955	85.4732	95.8595
	46.2337	85.0023	96.6065
	46.5968	85.0656	96.7428
	46.7297	85.8333	96.1659
	45.1115	85.6488	96.0772
	45.5513	84.8676	96.3366
	46.2176	85.2246	97.1429
	45.7468	85.5798	95.9085
	46.325	85.1455	96.5829
	44.4878	86.6822	96.4922
	45.112	85.5067	95.4683
	43.8915	83.0569	96.2388
	43.8116	78.6406	96.615
	43.0742	79.7885	97.0529
	43.952	80.628	97.5254
	44.0877	80.5338	97.48
	43.3845	79.2944	96.5084
	43.6667	77.6034	96.7507
	44.4321	78.1523	95.3792
	43.8461	79.0022	95.4895
	41.5388	78.9292	96.4569
	40.1736	77.5327	97.0048
	40.7106	78.8719	95.2876
	41.3236	86.4393	95.9634
	40.5289	85.898	95.7178
	41.0141	84.464	96.018
	41.8768	85.7966	95.219
	40.4207	84.8958	93.3964
	39.4751	84.9863	97.9655
	40.6003	84.452	97.9255
	41.4887	84.9253	97.3613
	42.6805	83.5271	97.1145
	42.4056	84.2379	97.9062
	43.6419	85.2174	98.299
	44.2267	85.7353	97.5006
	43.768	85.4177	98.0195
	44.4273	83.9677	96.2266
	45.4232	83.3973	96.7816
	45.1773	83.9774	94.7152
	44.6372	84.907	95.108
	44.1922	84.2388	95.7868
	38.8777	83.7546	95.9288
	39.9341	83.6424	95.9078
	41.5224	83.6059	95.824
	42.5667	82.4286	95.793
	39.7042	82.6837	95.9961
	39.9271	83.668	95.1314
	40.2553	84.6529	94.7304
	39.2314	83.3084	95.4459
	39.7673	83.6061	95.9995
	39.7262	84.9892	95.7675
	40.4162	85.3849	96.7482
	40.1514	80.5285	96.1752
	39.7539	80.5836	96.7185
	37.9659	80.8047	96.6713
	37.386	80.8439	95.2639
	38.0034	80.8641	95.247
	35.2934	79.3091	96.7514
	34.7173	80.9361	97.1219
	36.4092	79.604	97.1741
	35.1339	80.3136	97.9137
	36.6093	79.2437	98.7224
	36.677	79.1785	98.2319
	34.8789	79.2999	97.7179
	34.5778	79.8226	97.6333
	34.5701	80.0526	97.6247
	35.0555	79.9926	97.7758
	37.209	88.8632	97.0866
	36.2924	90.7146	97.3461
	36.135	90.6868	97.6093
	33.2117	89.9741	97.3713
	35.8848	88.552	96.7683
	50.6107	87.8355	97.1637
	51.2348	87.8215	96.7102
	50.7939	87.6691	96.4073
	51.5318	89.4825	97.163
	51.4361	89.5975	97.0267
	51.1249	87.2579	97.2638
	51.2883	88.9124	97.5745
	51.2431	89.5707	97.1079
	50.6727	92.1079	96.6227
	52.5166	92.5574	96.4059
	50.1615	93.0139	95.7488
	49.9649	91.2672	96.5349
	50.4225	90.5691	96.0137
	50.7395	90.0833	95.2864
	50.4407	87.8288	95.5166
	50.7256	87.4194	95.4026
	50.2671	88.6388	94.7653
	51.7463	88.9726	94.9586
	50.4398	90.5665	94.5592
	50.7171	89.411	94.9513
	47.8817	88.8167	93.4987
	48.8465	89.2837	92.9116
	48.4388	90.5107	94.1084
	51.5199	88.9075	94.6767
	48.4381	89.4667	94.243
	46.3485	89.8006	93.9643
	45.091	89.4143	95.6106
	46.5424	89.3034	95.976
	46.9884	89.9458	94.9881
	45.3417	90.0351	95.7479
	45.4117	89.4766	93.9223
	44.8454	89.3069	94.2387
	44.306	90.0577	94.321
	44.8427	91.657	94.1992
	45.2303	91.4392	93.7364
	41.9724	88.4338	93.3745
	42.7175	87.7509	93.7
	42.4565	86.5389	93.094
	44.9697	85.8278	94.1847
	46.6207	86.9142	93.5046
	44.4781	86.174	94.4653
	45.0914	86.2085	95.1981
	46.5962	84.9393	93.9027
	46.1556	85.0529	95.031
	43.79	85.9213	94.3798
	44.9176	85.9156	95.8589
	45.6148	73.9402	95.2919
	47.5282	73.157	95.766
	47.3731	73.2177	95.0442
	45.6268	73.6347	93.3638
	45.5457	75.1095	93.6043
	45.9997	72.6289	93.1068
	45.9779	71.9515	93.2629
	44.2248	71.0841	93.4517
	41.8512	72.3508	92.8104
	39.1265	71.0253	92.7541
	40.9547	70.4835	92.0816
	40.2379	70.1211	92.4939
	41.3952	69.9713	93.2519
	40.9588	69.8483	92.3352
	41.0801	70.6524	92.125
	42.3098	70.4314	94.3046
	42.1298	69.8875	93.891
	41.6228	69.4472	94.1968
	40.9088	68.3069	93.4238
	41.8579	69.4648	93.4198
	43.122	68.5101	93.5504
	61.0929	67.5992	93.0146
	60.1217	69.0303	93.7657
	59.5423	68.0388	92.5997
	60.8623	68.5053	93.9128
	62.2447	68.4014	93.9477
	65.1017	69.2588	94.1199
	64.7264	69.2911	93.6166
	63.6116	68.5691	93.7739
	63.2546	69.0755	94.5471
	64.7598	68.7499	94.6118
	65.2424	68.2429	95.8426
	63.652	68.0621	95.7294
	64.4756	68.2014	95.0106
	65.005	67.1269	95.7504
	64.4206	66.7662	95.282
	64.6779	66.8174	95.8404
	62.2445	69.4027	95.855
	62.9592	68.38	94.7739
	66.0748	67.3911	94.0751
	62.4614	67	94.9816
	34.8955	67.3766	95.3457
	34.5639	65.4273	94.9933
	33.7197	64.5742	95.1463
	33.8744	66.7298	96.8579
	35.3034	67.7907	97.3328
	35.803	67.2977	97.6563
	36.5689	67.9518	96.5767
	36.4541	69.8535	96.1013
	36.4696	70.5831	95.7307
	34.9396	72.0148	96.2561
	36.1773	71.8577	96.2624
	36.9813	72.3294	97.0144
	36.9607	73.8243	96.5471
	38.3453	74.6014	96.7194
	38.1711	74.0533	96.9644
	38.7564	74.1828	95.6433
	37.9111	74.2984	95.428
	37.0282	74.2131	95.7301
	37.38	74.6343	95.5963
	38.6295	74.0835	95.2366
	38.8985	73.9845	96.4263
	38.2588	73.4622	94.864
	38.2753	73.5817	97.2448
	38.6323	74.5473	96.4772
	38.2565	74.4215	97.0852
	37.796	74.4926	95.9029
	37.9625	74.7815	95.465
	35.5608	73.5175	95.9132
	34.7602	76.4605	95.274
	35.8041	76.4761	94.9641
	35.0246	76.8663	93.0624
	36.5912	76.1124	93.9336
	38.104	75.8201	92.5748
	37.5725	75.6702	92.1009
	38.3029	75.9683	93.531
	38.2312	75.9656	92.3363
	37.4944	75.7359	91.8906
	36.8351	65.6814	91.4097
	36.7448	65.6774	91.2257
	36.7008	67.6875	90.8413
	35.0549	67.8521	90.6864
	36.1476	68.3705	90.3498
	36.3466	70.1152	91.3041
	35.2958	70.4534	90.8202
	35.7684	70.4346	89.9574
	33.5115	70.7086	96.8282
	31.7082	70.9288	96.0779
	32.5051	72.113	99.4409
	31.8651	70.7119	99.4063
	31.2307	71.2746	98.6172
	32.8534	70.1986	98.9653
	32.6287	68.5534	99.6931
	32.2703	68.4528	98.8269
	31.4656	68.4295	97.5774
	31.5213	70.7772	96.9944
	32.0536	71.8362	98.0032
	31.3716	70.149	97.5815
	31.9334	70.5403	97.5122
	33.4051	71.4662	96.0868
	33.5332	72.056	95.781
	33.9156	72.6237	94.837
	34.549	73.4866	94.2141
	34.2304	72.2051	93.9964
	32.7095	72.133	93.7175
	33.3418	72.0875	93.5463
	33.8023	71.2854	94.2115
	34.4801	73.0001	95.1635
	35.5418	71.3873	96.1464
	36.7029	73.2765	96.659
	36.5554	71.1077	95.6967
	36.2914	69.3507	95.812
	37.307	67.2212	97.231
	37.0647	68.9414	96.3218
	34.3166	69.2139	97.2483
	31.9265	68.7061	96.8484
	33.4969	70.6309	98.0125
	32.4052	70.4175	98.4733
	34.9054	66.9413	97.9488
	28.7816	68.1434	98.1021
	30.384	67.9487	97.5623
	31.4578	67.2351	97.4123
	32.1859	66.4498	97.4936
	31.6688	67.0603	97.0134
	33	67.5072	96.3663
	33.449	67.8554	98.557
	32.1542	66.2178	98.9005
	31.8649	66.3989	98.1636
	30.041	68.1664	98.5459
	29.9725	67.4249	97.5677
	30.9471	66.1726	99.0901
	30.9578	65.017	99.3719
	28.7659	91.6157	100.1
	28.4671	90.7432	97.971
	29.3312	90.9393	99.1381
	30.0087	91.864	95.1345
	29.8057	90.5792	95.9255
	29.4726	90.5019	96.3175
	30.4471	90.5121	96.7842
	29.6789	88.7336	96.5139
	29.318	90.259	96.7277
	28.9425	88.4637	97.4234
	30.7871	87.0636	97.2448
	28.2573	87.7988	97.537
	30.5017	87.0112	97.5691
	30.4961	86.0085	97.4069
	31.6714	86.0487	96.7224
	33.3873	87.5598	96.6902
	33.5141	86.1929	96.1755
	32.2829	86.2931	97.4477
	32.1129	86.1646	97.313
	34.3577	91.3879	97.7308
	36.2826	91.0269	96.1309
	38.1899	90.6088	96.2355
	38.3909	90.6053	96.3909
	38.6553	89.066	97.2882
	53.9222	88.2047	96.3314
	54.3826	86.5488	96.0718
	56.5488	85.8565	96.0547
	56.6888	85.2469	97.5699
	56.9788	85.9374	96.8896
	55.7836	86.9555	96.6317
	55.9814	87.5509	97.3037
	56.2608	87.0346	96.5549
	56.8086	87.1546	96.6198
	55.7289	88.3864	96.5981
	56.0688	86.2975	96.786
	57.142	87.9731	98.0217
	58.2083	88.5957	97.0847
	58.9442	87.9661	96.8769
	59.6097	87.848	96.9535
	58.888	78.5347	97.3362
	58.116	79.3122	97.5376
	57.664	78.3796	96.5918
	56.5274	78.2465	95.4907
	62.8587	78.2169	96.7829
	64.2573	77.3395	97.9195
	63.4121	76.4828	96.6062
	62.0077	76.1408	96.0564
	64.5466	76.011	95.7594
	64.1619	73.5877	98.0973
	64.3308	74.5236	99.2137
	63.687	76.9077	98.0404
	62.1774	77.4867	97.375
	62.9734	76.7653	95.8939
	61.6853	77.1993	97.139
	63.8392	75.9324	95.7276
	62.6316	78.353	96.5027
	62.3843	77.866	96.3949
	65.3558	78.8213	96.7643
	63.6578	77.3101	96.4095
	62.1275	76.9375	97.332
	61.7321	75.8764	97.366
	62.9209	75.5684	96.398
	61.3172	75.7636	97.3101
	60.9616	76.1964	96.1729
	61.4234	74.6836	95.7336
	62.2998	74.3841	95.2143
	62.3831	75.2687	95.4914
	62.979	73.8049	96.3562
	63.3059	73.6052	96.1674
	62.1549	74.1371	97.2626
	62.4863	75.2505	96.4766
	62.9577	76.355	96.302
	62.221	75.0286	96.343
	60.9159	76.5731	95.5808
	59.3375	75.1553	96.4085
	59.7759	73.6412	95.5857
	61.1705	75.1964	96.4837
	61.6414	76.1811	97.0617
	62.6842	74.4536	96.4377
	61.5733	74.6678	96.6594
	63.2987	73.768	97.474
	62.9134	73.3647	97.9789
	66.245	73.7658	97.1701
	63.7853	74.2962	97.7449
	63.9226	72.2118	97.9478
	63.3742	72.9898	97.2488
	63.8406	71.9865	98.6208
	64.4092	72.3896	97.6222
	63.9262	71.1912	97.6847
	63.1982	70.4631	98.2784
	62.5461	70.3985	96.918
	60.9091	70.2219	96.6872
	60.9477	69.5415	94.3854
	59.6641	70.8178	95.0172
	61.4031	69.5723	95.2474
	59.6398	69.6203	96.6012
	61.7413	72.0515	97.5103
	59.73	73.0685	97.4997
	59.531	71.5813	97.7842
	59.0104	72.519	97.6822
	59.8429	71.1707	97.5025
	58.1782	72.6635	97.3074
	56.2601	72.2432	97.0327
	55.5702	71.9738	97.3038
	52.8831	72.6096	98.3223
	53.4733	72.6163	97.0231
	53.7878	73.3344	97.8345
	51.9138	74.2905	97.71
	51.1962	72.9853	97.0428
	52.3909	72.9238	95.749
	51.1133	72.9504	95.2798
	52.0448	71.7747	95.8866
	51.0735	71.8333	95.6016
	51.7772	71.3123	94.2182
	39.1505	71.6062	94.4922
	37.6712	70.5951	94.9123
	38.4918	70.8389	94.1998
	36.7585	71.4526	94.9139
	36.9069	70.2363	95.3441
	36.5719	71.2853	95.3385
	36.4945	70.4871	93.5569
	34.699	69.7064	95.8145
	32.6125	69.8128	95.0012
	35.0284	69.8879	95.4702
	33.4015	71.9673	94.1297
	34.8626	72.4171	94.3973
	37.3392	71.2647	95.0386
	36.4473	71.8817	95.5224
	36.2821	70.8344	95.2863
	37.4393	71.4561	95.8168
	36.594	71.4313	95.2357
	36.1875	73.063	95.8748
	36.614	72.4413	96.9366
	35.2121	72.1859	96.148
	36.5798	71.444	95.9644
	37.1735	71.9892	95.3778
	37.1574	71.9416	95.0013
	35.6618	73.4695	94.2508
	34.5656	73.2766	95.4854
	33.6986	72.8869	94.7406
	33.6281	74.2301	94.6113
	32.7594	75.6866	96.052
	33.6285	76.157	95.323
	34.9212	75.7036	93.4104
	34.7442	76.0526	94.1224
	35.5429	75.6434	94.4638
	35.9022	76.7096	95.3187
	35.8329	75.891	95.1536
	34.1643	76.3892	95.8346
	32.3869	75.7518	94.6464
	33.3639	74.1385	95.1192
	33.5375	70.675	94.5839
	34.1762	89.0388	95.0783
	36.024	88.434	95.5649
	36.0641	89.5287	96.1825
	35.1818	88.6431	98.9248
	36.7169	89.53	97.6024
	35.9514	88.2163	97.7871
	33.0159	87.6193	96.399
	30.6264	86.7163	96.602
	29.028	85.0431	97.3701
	27.8418	84.2645	96.7863
	29.0599	84.8047	97.3294
	30.1341	85.1806	96.7869
	30.4829	86.9608	96.7323
	31.469	84.2918	95.6119
	31.6418	83.4954	95.3601
	29.7321	81.3844	94.0617
	31.8482	82.202	94.1354
	33.8048	83.5205	94.5773
	31.6683	72.1607	94.0886
	33.0323	72.128	95.1465
	31.4141	72.5972	94.5643
	32.6894	71.724	94.7913
	31.7646	71.9392	95.0305
	30.9782	71.4039	95.4063
	29.1297	71.0522	93.0098
	29.58	72.3106	95.1329
	25.8519	73.26	95.0731
	26.9431	71.8531	95.0062
	27.3906	73.1169	96.4512
	29.4294	71.8346	96.4449
	29.0727	72.1262	96.8726
	28.0169	72.5569	95.8533
	28.0074	71.799	95.9582
	27.3858	72.3976	96.8511
	27.1843	71.4854	96.2839
	26.1332	70.6442	96.9868
	26.7212	70.7323	97.45
	26.3229	71.3692	92.1306
	26.2818	71.0983	92.2096
	24.2107	70.2072	90.9809
	25.8325	68.5377	91.942
	24.0639	69.3796	92.2033
	22.6563	69.9889	92.5388
	23.2223	69.6196	93.5016
	41.0812	71.2547	93.8955
	41.2561	70.3447	94.5001
	41.3357	69.2736	93.5776
	42.0176	69.0851	92.8521
	40.0281	72.5386	92.5467
	38.954	71.6916	92.628
	40.0277	72.7614	92.151
	39.7219	71.0013	91.6673
	39.146	69.8153	92.1206
	39.1533	67.962	90.2538
	38.286	67.1579	90.6647
	39.7563	67.6596	90.3
	40.5573	69.8862	90.6032
	40.5146	67.1855	90.0341
	38.14	68.4498	89.4589
	41.7154	67.7408	90.335
	41.2624	66.5635	89.5321
	40.3454	65.9984	89.0788
	41.3777	66.0113	90.1455
	43.6476	61.4521	91.5121
	44.1485	59.5428	92.0703
	42.802	60.4306	91.7711
	42.8094	59.8353	92.1927
	43.1341	58.0043	91.6039
	42.6896	57.9222	89.5575
	43.1426	56.7699	89.8752
	43.4861	54.8632	89.6957
	40.8641	57.117	89.984
	39.5632	58.4921	91.5022
	39.1334	58.4499	90.9266
	38.529	57.7717	92.3444
	39.865	57.8449	91.7634
	38.5594	57.2527	91.2778
	37.912	56.9094	90.9048
	39.7337	57.0748	91.4507
	33.4572	56.0787	91.2749
	31.4593	55.784	90.7971
	31.0889	57.4242	91.8278
	31.0031	58.2038	90.5842
	30.1586	57.5531	92.1603
	31.1393	57.6625	92.119
	30.1215	56.2149	91.5433
	30.8819	56.4922	92.4839
	32.3599	58.6814	91.5037
	31.9842	72.8337	93.6179
	32.6506	73.7143	93.0022
	31.5532	74.9686	93.8202
	30.779	73.9521	93.2924
	31.496	72.1318	93.2517
	32.1077	72.2295	93.4717
	31.4306	72.0193	92.0398
	30.5161	70.3043	91.8349
	32.3015	70.9087	91.3633
	31.1851	70.1651	91.4146
	32.6997	70.1964	92.9809
	33.0421	57.8185	92.3606
	31.5384	57.5723	92.9215
	32.9726	57.1742	93.6105
	30.0342	57.5031	92.7406
	28.6167	56.024	93.7109
	28.4857	56.8871	94.5224
	27.469	56.7301	94.589
	27.6944	56.8525	96.089
	26.4449	56.4919	95.8417
	28.7808	56.8969	95.7455
	29.2657	57.2871	96.5038
	29.2379	55.1094	95.9865
	28.7435	54.1718	95.9107
	30.2527	54.538	94.8969
	28.3501	54.1907	95.1123
	27.4071	85.488	94.3404
	26.7988	85.5343	93.9753
	26.4767	83.3363	95.0593
	26.5486	84.8575	95.767
	25.8891	84.5913	95.5994
	24.8485	85.0676	95.8936
	25.4027	85.1437	95.9296
	26.0298	84.4222	96.5284
	24.7757	84.9175	96.1743
	25.2026	84.6429	95.52
	26.2453	85.9716	96.1236
	24.704	84.6204	96.0242
	23.8857	83.5162	96.1051
	23.783	81.2397	97.3075
	25.5356	82.502	97.603
	25.9106	81.668	98.4873
	24.5487	82.5207	97.4071
	25.5699	84.0596	96.4526
	26.107	83.8273	97.0322
	26.5436	83.7141	97.0507
	27.5229	85.3288	96.5902
	29.3524	85.0212	96.6252
	29.3505	84.6541	96.7112
	31.0266	84.4701	96.4349
	28.8959	81.9928	96.4954
	30.432	78.2317	96.0282
	28.9208	78.5137	97.8668
	28.4318	80.6824	97.5872
	28.7958	80.8487	97.5299
	29.1161	81.1378	98.1383
	27.4011	83.6225	97.4554
	26.752	80.7332	93.6768
	26.0641	80.9364	93.0876
	25.135	80.7612	92.596
	24.3955	80.5513	93.244
	24.2199	78.1367	93.6892
	23.7854	77.792	93.0828
	25.7418	77.8626	92.7382
	24.3197	79.5842	93.4694
	22.3318	78.7142	93.9872
	23.7094	79.6015	94.5239
	23.2951	79.7323	93.6863
	25.2696	78.6237	93.6068
	25.0123	79.7006	94.3183
	23.6857	79.271	95.7315
	25.4258	79.1177	97.5284
	27.3571	82.1268	96.8848
	28.1196	78.8775	95.3269
	30.0101	79.7201	95.23
	26.5612	77.175	94.5875
	26.6891	78.3516	96.9965
	26.7022	79.3833	96.5742
	23.2954	78.8195	97.9506
	22.4454	79.2712	97.7131
	20.5183	80.4573	96.2196
	22.5271	81.4809	96.7891
	19.1032	82.4346	97.6622
	19.9838	81.9337	96.8892
	18.984	81.9504	96.13
	19.0928	80.3476	95.9354
	19.2123	80.0684	95.9792
	19.3844	81.6381	96.3336
	18.114	81.1852	96.6201
	30.6666	81.7781	96.451
	30.1177	80.503	95.8103
	31.9303	78.8085	94.6704
	33.2463	80.2066	94.3518
	32.8978	80.8886	95.2388
	33.7834	79.9145	94.3443
	35.0162	80.0273	93.7775
	34.0525	81.5087	93.9535
	33.6612	80.1482	94.804
	33.9357	80.7843	95.1753
	33.098	80.9894	95.2724
	33.5982	81.4682	93.2499
	33.5086	80.932	92.6721
	34.1438	80.3578	92.6337
	32.4403	79.9088	93.3887
	32.2181	79.4462	92.7383
	30.0769	79.0197	92.827
	32.0372	78.7159	93.6346
	32.0255	77.8344	93.0824
	32.134	77.5315	97.9147
	31.8408	79.1541	97.7926
	29.5639	78.9889	97.2795
	29.2354	80.5004	97.2248
	28.4866	82.0601	97.0916
	28.8886	81.0252	97.3568
	30.6972	80.6264	97.062
	30.7637	79.0646	97.8251
	32.3536	78.9713	97.574
		79.2256	97.899
		78.5568	97.4815
		79.2618	97.0192
		80.7698	96.6324
		81.2782	96.5838
		81.3722	97.3832
		82.9348	98.1861
		83.0784	98.1557
		82.1549	96.9784
		83.3654	96.3562
		85.7083	96.4178
		86.3189	96.9803
		85.2259	96.1726
		84.6638	94.3499
		83.6824	94.7145
		82.8848	95.0767
		82.9463	95.1481
		83.6175	95.707
		83.2242	96.0997
		83.134	95.7298
		82.8004	95.7035
		84.67	95.4391
		83.3931	95.6765
		83.0389	94.3287
		83.9031	95.3794
		79.0929	93.8931
		78.1468	93.9203
		77.2486	95.1402
		78.9371	95.0576
		77.8448	94.933
		77.4298	95.2213
		77.667	95.567
		76.861	95.6628
		77.0152	96.4333
		77.8409	96.6593
		76.685	95.0851
		76.622	94.3507
		76.004	95.3257
		74.8374	94.9223
		75.8889	94.9655
		76.1732	94.9363
		74.4887	95.9334
		73.2378	94.6912
		92.4729	95.3726
		92.2065	95.9221
		91.3733	94.5847
		90.0786	93.7576
		89.7181	94.7012
		89.3549	95.1196
		88.8869	94.8343
		89.0852	95.887
		87.2157	96.2829
		66.889	94.6273
		69.8135	95.3767
		71.365	95.1704
		70.0593	94.2682
		68.8236	94.2009
		70.073	94.7457
		69.738	93.4087
		68.5022	94.2677
		71.1246	95.8726
		71.3996	95.4141
		73.7989	96.6531
		73.178	96.0452
		71.7635	96.3635
		74.5173	95.0116
		75.5271	94.1858
		74.9382	95.3484
		73.9728	96.3025
		73.2381	96.0455
		57.2463	95.784
		57.687	96.9457
		57.2452	96.7627
		57.2974	95.5094
		58.1984	95.1847
		58.1598	95.2168
		59.0096	95.9888
		59.336	96.0259
		58.0108	95.2828
		57.5651	94.7889
		56.7757	95.3868
		57.0931	94.4193
		57.2652	94.5242
		57.7537	99.5259
		57.6831	97.9032
		59.7625	98.1259
		60.0947	96.9264
		58.281	98.2982
		56.1753	98.1716
		74.4459	97.6551
		74.9681	98.0565
		73.7819	98.5209
		74.8696	94.5506
		73.9144	93.1963
		75.4886	93.9813
		75.4195	93.47
		75.5209	92.9499
		76.1664	92.568
		75.9418	92.5966
		77.2721	93.2257
		76.1159	94.8139
		73.3064	94.9209
		75.2116	94.9199
		75.3285	94.1596
		75.5311	94.4422
		75.9503	94.0995
		75.4348	93.8431
		74.3409	94.2993
		73.4439	93.6363
		73.459	94.2038
		74.5753	94.6919
		74.0165	94.4315
		75.0384	95.3208
		75.5265	94.3716
		76.3987	95.3063
		78.4043	95.6435
		78.5345	95.5347
		78.5193	95.7881
		78.7273	95.5351
		78.9222	95.6693
		75.8747	94.857
		78.097	96.2352
		77.7903	95.6881
		77.6089	96.2177
		73.0619	93.5925
		72.9577	94.4059
		72.6415	94.4687
		72.2133	92.9133
		73.5648	98.8238
		73.5319	98.2588
		72.9844	97.6278
		73.0099	97.9974
		72.6299	97.8084
		72.3414	97.8969
		72.6088	96.6539
		72.9648	95.4855
		71.2632	96.1398
		71.0244	96.4007
		70.0213	96.7568
		69.0247	97.0365
		69.0119	96.6923
		67.6125	96.8262
		68.0958	96.9914
		86.043	95.978
		83.8605	96.422
		84.0642	96.2583
		86.6786	95.9092
		86.0211	96.3029
		85.0801	98.4463
		84.7612	98.1324
		83.9364	97.2284
		83.1825	97.6389
		83.583	98.1389
		82.8738	98.1694
		80.307	97.6507
		80.8056	95.9105
		84.3697	97.8057
		85.1104	96.7588
		85.4121	95.9903
		84.764	96.3582
		84.782	97.0816
		88.1969	96.7619
		87.236	97.0072
		87.7766	98.0884
		87.6201	96.5703
		86.7437	97.6776
		88.4438	97.5177
		87.6967	97.2113
		86.7123	96.743
		84.4779	97.6315
		85.0401	97.3289
		83.4058	97.3329
		85.6733	97.8486
		85.6289	96.6235
		83.8891	97.76
		83.3681	98.1718
		83.9604	97.2206
		84.3437	97.4578
		83.9782	96.7401
		84.4765	94.9624
		84.5771	95.5676
		85.2007	95.9012
		87.4833	96.5534
		85.0531	95.3064
		83.4595	95.5446
		82.9335	96.2302
		81.5008	96.1109
		80.0015	96.534
		77.7228	96.7464
		79.3164	95.3464
		79.5064	95.839
		81.9568	96.4939
		82.3376	96.3311
		83.3332	97.0383
		81.9381	96.1408
		82.6766	94.1553
		85.0494	95.0528
		85.6959	95.0472
		84.1659	95.8409
		86.0452	94.9484
		84.6832	93.9839
		84.0883	94.4142
		85.106	92.6591
		84.5464	93.0057
		86.1193	93.8372
		84.9915	93.8623
		86.6312	93.6361
		87.9567	93.9715
		87.6667	94.1688
		86.2751	93.8367
		86.6282	93.1164
		87.4218	92.6641
		87.3352	92.6477
		88.0983	93.5002
		89.1024	93.5459
		88.7597	93.5762
		86.9125	94.1812
		87.3757	93.9553
		86.453	93.3323
		85.761	97.1571
		85.7318	96.9787
		85.0838	97.2743
		81.9704	96.8319
		82.4624	96.1795
		81.8005	95.9593
		81.2857	98.3379
		82.1171	98.1348
		81.667	99.7519
		79.5063	99.1681
		78.0712	98.5285
		77.5799	98.8987
		78.0603	98.9131
		78.8999	97.9646
		78.4306	97.3488
		77.5836	95.3617
		77.5905	95.6077
		79.608	97.1956
		78.9219	97.5484
		78.0551	97.6612
		78.3163	96.4835
		80.0149	96.7748
		79.0056	97.198
		79.7149	96.9109
		79.9294	96.0735
		80.3628	95.5893
		80.9326	96.7113
		81.4819	97.0304
		81.1322	97.7735
		81.9405	97.5443
		83.4891	97.213
		83.0996	97.2076
		83.0641	98.6898
		82.0589	98.991
		83.2893	97.8613
		81.4626	96.7605
		81.4748	94.6239
		80.922	95.0468
		81.5769	97.2479
		82.4773	98.1358
		82.3128	98.1679
		83.4239	98.8443
		84.2253	98.4815
		83.3957	97.8554
		84.2397	97.743
		84.096	97.0447
		84.2657	98.2377
		82.5234	98.0749
		85.1782	97.9964
		84.9414	96.3333
		84.4134	96.7586
		83.6265	97.2506
		83.7362	96.7524
		84.5409	96.7307
		83.1304	94.4077
		82.577	94.1379
		84.0861	95.1639
		82.5116	94.8559
		82.9834	94.5999
		84.2608	94.9608
		82.996	95.5003
		82.669	93.7684
		81.4046	95.1237
		82.5908	95.0182
		85.4552	94.6737
		87.203	97.1665
		84.7905	96.9054
		86.1245	95.7601
		85.5092	96.4783
		86.1987	98.6737
		86.3085	98.4078
		86.6587	97.833
		85.7242	97.4741
		86.7339	97.62
		85.6875	98.5403
		60.4163	98.0714
		58.7293	96.3344
		59.8711	96.9579
		60.4661	96.7985
		58.6112	96.351
		61.4114	96.5708
		61.832	97.594
		61.2333	97.5316
		62.1442	96.5327
		60.7408	96.7549
		60.716	97.005
		80.0842	97.9509
		80.8663	98.1841
		80.7645	97.442
		80.4839	97.8135
		80.6887	97.6042
		80.697	97.3195
		80.753	97.6056
		80.322	96.6422
		79.2537	95.8641
		78.9051	95.5442
		78.846	95.7031
		78.8996	96.9624
		80.1642	97.9103
		81.0987	97.1158
		82.9312	95.9234
		83.728	96.4537
		82.4749	96.5315
		81.3637	96.6652
		81.6293	96.9508
		80.9422	96.7763
		82.4884	96.7608
		83.738	98.0743
		82.4217	96.1393
		82.4366	95.196
		83.0922	95.4052
		83.3043	95.3001
		83.217	98.0252
		80.5338	97.6893
		82.2576	96.5893
		80.3776	96.3917
		80.3476	94.7422
		81.8954	95.5672
		82.7138	95.0863
		84.3188	95.2751
		87.6581	95.6411
		89.2876	96.7096
		89.4888	96.6913
		88.7845	96.5271
		89.5016	97.3097
		90.1778	97.4131
		88.5149	96.8702
		87.0783	96.8669
		85.2198	97.1705
		86.3235	97.3352
		85.1877	96.7885
		84.6556	96.6457
		84.5932	99.6143
		90.2843	99.2582
		89.208	98.9469
		90.5755	98.6355
		90.7715	96.9844
		91.487	96.3912
		89.4479	95.8513
		91.083	96.5051
		90.3566	96.8008
		89.927	96.7917
		90.0391	96.9845
		89.7728	97.3215
		90.3482	96.8164
		89.6088	96.4566
		88.2689	97.1092
		87.2511	96.7871
		87.9202	96.9862
		88.4279	97.5899
		89.2852	97.388
		88.5548	97.2005
		79.4513	97.8566
		80.1397	97.8723
		82.222	98.3015
		82.3544	97.4548
		81.6505	97.5433
		82.1195	96.5088
		81.4797	97.2716
		81.2281	96.2714
		80.6297	95.8378
		80.2693	95.6475
		78.4908	96.0932
		79.1495	96.6114
		77.9168	96.0497
		77.9544	95.2071
		77.2063	94.8535
		78.0636	96.3531
		78.544	95.8083
		78.3395	96.7714
		76.6524	96.9589
		75.517	96.25
		77.1374	96.3636
		76.9412	96.4192
		76.9858	96.0035
		77.2839	96.166
		77.5288	97.3542
		76.4879	95.6501
		77.1813	95.0005
		77.5269	95.8684
		77.1949	96.1614
		77.1448	96.0969
		78.3264	97.9867
		78.7686	97.2498
		77.8751	94.2389
		78.3237	94.6032
		78.2817	99.9226
		77.7489	97.1643
		78.5705	97.1504
		78.7793	97.972
		79.7599	97.7373
		80.0624	96.7239
		80.0202	96.2006
		81.3347	96.0946
		80.1709	96.3754
		79.3037	96.2629
		79.3867	96.3396
		79.3687	95.566
		78.1859	94.9632
		77.9136	96.386
		76.451	96.0589
		76.7808	95.6863
		78.761	96.3096
		78.4459	96.4277
		78.813	97.1229
		78.5821	96.2353
		78.9106	95.7673
		78.1362	96.3675
		79.2196	94.6883
		81.7672	94.4288
		79.6667	93.3663
		79.2758	93.4015
		80.1627	92.5496
		78.8933	93.0248
		79.9855	92.1518
		81.1682	93.0611
		82.0148	92.4192
		80.9577	92.7915
		81.2909	92.6222
		80.7378	91.9405
		79.5749	91.9307
		80.7223	92.0713
		80.3467	91.4816
		81.1785	92.0591
		79.3966	91.2439
		77.8594	91.0233
		78.1123	91.6041
		77.0932	91.5979
		76.6276	90.9115
		78.0212	92.2538
		77.0746	92.3878
		78.1347	91.5344
		78.6996	91.2985
		80.7662	90.8868
		80.7908	92.1008
		79.9327	93.081
		82.316	92.5882
		81.855	92.5474
		81.9052	92.916
		77.5218	92.2562
		75.3072	92.5439
		73.5187	92.2237
		74.6554	93.0343
		74.5545	94.5603
		76.3422	95.3001
		75.731	95.6352
		73.4764	97.4157
		73.6845	95.5588
		74.4034	95.4166
		73.9735	95.7306
		75.1958	96.4908
		76.349	98.7482
		76.0482	98.2231
		74.9667	95.9138
		74.5307	96.8597
		74.3465	96.8749
		72.4072	97.6912
		73.3715	97.7203
		74.715	98.3468
		73.6424	96.9411
		74.0625	98.3885
		76.6502	97.9303
		76.7264	96.2986
		76.8406	96.3504
		78.1253	96.8551
		77.8853	98.5631
		78.6727	97.7854
		78.4463	99.2209
		78.8695	98.6678
		81.0815	99.1105
		79.0614	98.5513
		78.9935	98.4712
		78.909	99.1246
		80.6195	98.8328
		80.2248	98.1265
		80.2646	99.427
		81.2138	97.6537
		80.0116	96.8656
		79.1265	96.5948
		78.1419	95.1289
		79.7602	95.2201
		79.6596	96.5593
		79.3305	96.6832
		80.0324	97.5472
		82.2545	97.1264
		81.6986	96.9197
		82.1355	97.4955
		80.5002	96.9159
		81.6878	93.735
		83.7359	93.3471
		82.8458	92.7138
		83.0946	92.1321
		83.7946	92.3348
		84.0437	93.654
		84.7114	94.16
		85.2739	93.3551
		84.8807	92.2517
		84.0487	91.5864
		84.291	92.1863
		84.3743	91.6143
		84.4897	91.9539
		86.1726	91.6434
		86.4345	94.2476
		87.9941	93.5616
		88.7461	93.4605
		88.2806	91.9948
		86.4793	92.629
		85.3846	92.6849
		75.8746	94.1161
		75.3478	94.0715
		74.2369	95.0392
		73.2913	93.7341
		71.7404	94.1585
		73.1598	93.903
		73.2026	98.0901
		75.1474	97.302
		75.7404	96.6965
		77.986	95.6465
		78.8062	95.7845
		78.7727	94.8195
		80.1418	95.3388
		78.0111	95.4086
		78.6892	96.7133
		77.7866	97.4169
		76.6972	98.4829
		75.3783	98.0268
		75.4369	98.8062
		76.3684	98.569
		75.7636	98.2689
		76.8482	99.0051
		74.9679	98.3925
		74.5952	98.2401
		73.7252	98.3215
		71.9266	98.8676
		74.5381	98.7181
		72.4862	99.2337
		71.4029	99.2345
		70.9547	98.9229
		71.2035	98.4139
		70.5667	98.1127
		75.9862	97.4684
		75.6181	97.8159
		73.493	97.9801
		74.9003	98.0413
		74.7271	97.6342
		72.3402	97.2174
		73.4297	98.2004
		73.6367	97.7592
		72.3085	99.0248
		71.0945	98.1889
		71.5759	96.7047
		70.9531	96.8342
		72.2217	97.292
		73.8073	96.6084
		72.1385	97.1988
		70.8775	97.9811
		71.4537	97.3139
		72.0771	96.5742
		72.3748	97.1636
		70.4309	95.3598
		71.5468	94.6801
		70.0934	94.991
		70.1077	94.5076
		70.7942	95.7589
		70.4306	96.0383
		71.2513	96.0916
		69.4039	95.9472
		68.1563	95.8877
		70.486	96.2465
		71.2545	95.8724
		70.1726	97.2045
		70.8604	97.0092
		71.364	94.093
		79.2027	93.16
		78.673	93.7196
		79.2913	92.0203
		78.7399	91.5462
		77.6504	96.5636
		77.4291	97.2689
		76.8179
		74.8483
		76.4875
		75.3514
		74.6503
		75.3557
		73.0486
		73.3557
		71.8978
		71.9204
		71.8583
		72.6093
		72.6595
		70.3965
		70.6122
		71.2989
		70.8105
		69.3238
		69.2952
		68.7578
		70.4228
		69.2725
		67.7069
		68.635
		68.3756
		66.8148
		65.0394
		63.5311
		63.854
		62.6647
		65.0114
		68.2927
		69.9202
		69.3914
		68.8851
		68.5837
		67.3272
		66.033
		66.1675
		66.7847
		67.6987
		67.5742
		68.8044
		69.2153
		70.0732
		72.4552
		72.1527
		71.2107
		69.872
		70.7167
		70.1538
		70.2913
		70.1223
		71.2817
		71.888
		73.3518
		72.1064
		71.7534
		72.7586
		73.7722
		74.8476
		73.1353
		72.308
		72.85
		72.5333
		71.6216
		72.7815
		73.0491
		73.388
		72.2262
		73.1656
		73.8914
		74.4838
		74.958
		74.4609
		76.0032
		74.3186
		73.9916
		74.2133
		74.9941
		75.6847
		74.5846
		73.2904
		75.3537
		76.4613
		74.7165
		74.3021
		74.1978
		74.2308
		73.2618
		75.8497
		76.2052
		75.9529
		76.2502
		75.7334
		75.2867
		74.2397
		73.7979
		73.9601
		74.5221
		75.0825
		75.7672
		75.2081
		75.1711
		73.2491
		74.7465
		75.0874
		75.9389
		74.3498
		73.1902
		72.0064
		71.3547
		71.9476
		73.2943
		73.0941
		74.9409
		73.8996
		74.1975
		73.8334
		73.8533
		73.9981
		73.8723
		72.9854
		72.6402
		78.0068
		77.4087
		77.8227
		75.412
		75.8187
		76.953
		77.2433
		76.5838
		77.2447
		76.7048
		75.8719
		75.4761
		76.2268
		75.6759
		74.8724
		73.2206
		73.3205
		72.9774
		72.5097
		73.3869
		72.9873
		73.0497
		73.1237
		75.0255
		75.3781
		77.4756
		76.747
		78.9113
		80.2534
		81.5488
		80.0917
		79.6424
		79.9749
		80.916
		81.6508
		81.649
		83.4462
		82.6617
		83.7347
		83.652
		86.4872
		88.8199
		91.7047
		89.5644
		90.4135
		89.3782
		89.7604
		90.5426
		86.9008
		84.7207
		85.2478
		84.5934
		83.8206
		84.92
		84.6994
		85.8054
		86.6326
		86.0483
		86.2618
		84.2054
		84.2202
		82.7358
		83.1889
		82.4586
		83.8102
		85.8949
		87.4878
		86.6585
		86.1867
		87.5558
		86.8866
		86.0454
		85.5933
		85.0618
		85.6561
		86.6506
		86.8721
		86.5094
		86.3071
		86.2691
		86.7971
		87.9885
		87.1867
		88.9405
		88.5027
		87.9668
		88.3995
		89.3236
		87.266
		89.7326
		90.5212
		89.5602
		88.3733
		86.7909
		84.8102
		85.7612
		86.8837
		86.1961
		84.7848
		83.8538
[truncated: 2,563 more rows]

## Sheet: 5B
	SIMULATIONS
	Loop Rgs (nm) for 20-bead loop with Moderate spring (0.2 GPa)				Loop Rgs (nm) for 20-bead loop with Strong spring (2 GPa)					Loop Rgs (nm) for 20-bead loop with Moderate spring (0.2 GPa)
	Lp5-Rg	Lp50-Rg	Lp150-Rg		Lp5-Rg	Lp50-Rg	Lp150-Rg			REPORTED
	14.2876	29.7481	30.4273		17.3066	29.9746	31.2801			Groups	mean (μ), nm	SD(σ)
	17.1286	31.4344	29.8739		17.6752	30.0622	31.2486			Lp5-Rg	16.6	2.6
	14.2207	30.3993	29.5131		18.5311	28.8301	31.7484			Lp50-Rg	28.1	1.7
	16.4262	30.9002	29.3855		19.7206	29.24	30.8904			Lp150-Rg	29.4	0.6
	14.3483	30.51	29.5241		20.4163	30.0766	31.1249
	15.3361	30.6356	30.9238		20.788	30.1702	31.4774			SUMMARY
	17.6769	27.3546	29.6705		18.3192	27.3358	30.8264			Groups	Count	Average	Variance
	17.838	25.8902	30.4226		20.4308	27.2881	31.706			Lp5-Rg	11335	16.589	6.75205
	17.7548	27.5163	30.2721		17.0728	27.8545	30.8811			Lp50-Rg	10897	28.0582	2.76879
	17.932	26.5373	29.9799		18.4886	28.4878	31.2611			Lp150-Rg	11275	29.3752	0.350067
	17.9082	27.1274	30.1091		21.2004	29.3316	31.4098
	17.3273	27.1442	31.202		18.8502	28.9203	31.5787
	14.7095	26.9195	29.792		16.7311	29.7012	31.1391			Loop Rgs (nm) for 20-bead loop with Strong spring (2 GPa)
	15.9777	26.7512	28.9851		14.8074	29.3893	31.233			REPORTED
	17.614	27.9455	29.1059		13.3531	29.7767	31.3758			Groups	mean (μ), nm	SD(σ)
	16.6622	26.5116	28.6774		15.045	30.2792	31.4135			Lp5-Rg	13.9	2.9
	14.2383	27.8987	28.9734		16.7402	30.2211	31.6427			Lp50-Rg	28.8	1.2
	17.9641	27.88	29.3903		16.5043	29.6696	31.3632			Lp150-Rg	31.2	0.3
	18.7751	26.2217	29.465		14.417	28.4156	31.0707
	17.4117	26.2581	29.2394		14.6181	29.2921	30.9666			SUMMARY
	18.1004	25.7762	28.8053		16.1775	28.2237	30.4877			Groups	Count	Average	Variance
	17.235	26.18	29.159		13.5546	27.7458	30.8392			Lp5-Rg	6102	13.9096	5.68695
	20.3383	22.731	29.4979		14.634	29.022	30.9672			Lp50-Rg	6114	28.7907	1.59615
	22.5993	26.1326	29.7324		14.1269	28.6777	31.0201			Lp150-Rg	6072	31.2387	0.0992848
	24.2642	27.7715	29.1321		13.9799	27.4255	30.1049
	23.1487	26.8923	29.068		14.5979	29.6653	30.9753
	19.739	27.0257	28.7835		15.7231	29.8328	31.0682
	23.3429	25.9292	28.9247		15.5395	29.2366	30.9793
	20.3472	26.4921	29.0592		16.5158	29.3335	31.1788
	18.8124	26.7067	29.2294		15.8676	28.5186	31.8053
	16.3216	26.1074	28.8129		16.4317	28.4938	31.3973
	17.9039	26.3411	28.6655		17.295	30.5525	31.1051
	19.8442	26.4242	29.3418		14.8119	29.7047	31.4109
	18.1078	27.0529	29.3572		15.0042	29.3473	31.4855
	18.5322	27.822	28.4647		15.7947	29.9666	31.2064
	17.2314	29.0103	28.5159		14.5768	29.9323	31.3953
	14.1584	28.8579	29.1985		15.1824	28.7619	30.949
	11.7104	29.4509	28.9993		16.5261	28.3894	31.2633
	14.5632	27.6758	28.9728		19.3033	29.0641	31.5527
	13.9425	25.5051	28.8855		18.7177	28.8054	31.0472
	15.0404	26.9071	28.2272		21.6327	28.633	31.166
	12.6978	26.0416	28.7665		18.4922	28.9965	31.1643
	14.851	25.2177	28.9805		16.2771	29.0192	30.7097
	14.151	24.7568	28.9729		16.0731	30.1449	31.2724
	14.6659	24.3038	28.7214		13.4111	30.0877	31.3613
	14.8328	26.3199	28.645		13.0924	26.2013	31.2722
	16.5145	25.7948	28.5012		11.5108	26.7433	30.7831
	14.3108	25.2859	29.1923		10.461	27.5694	31.0468
	15.8644	26.2706	28.6033		14.5228	26.8645	31.2044
	18.6516	25.7449	28.6932		14.0457	27.4557	31.059
	16.317	27.3373	28.7576		12.6819	28.4362	30.9465
	13.7735	28.882	28.8754		11.1571	27.8944	31.34
	14.6164	29.8393	28.9389		11.5374	27.2897	31.2964
	15.1334	27.7193	28.4853		13.1173	27.4175	30.9812
	16.5741	29.3566	28.532		12.5212	27.307	31.4039
	14.0505	28.5289	28.208		12.9755	28.3306	31.2976
	11.6385	28.7176	29.0771		12.4118	29.1181	31.412
	12.1903	28.1752	29.1256		11.25	26.3192	31.1313
	12.616	27.1699	28.6809		11.4838	29.0732	31.1821
	14.6253	27.0527	29.4299		11.4897	28.8906	31.0724
	17.2568	26.9641	29.3123		10.6795	28.4098	31.3632
	17.0819	26.7825	29.4379		8.70315	30.0372	31.0926
	18.714	27.6523	29.0872		10.2966	29.4083	31.0902
	17.4611	27.5766	29.9079		10.8967	29.1837	31.4709
	13.4315	24.5203	29.6562		11.0069	28.9484	31.5513
	15.7647	25.2956	29.8475		11.5125	29.52	31.2901
	12.975	25.0186	29.5387		11.5786	28.9541	31.3096
	18.9176	24.8868	29.417		12.301	30.9446	31.2142
	20.1269	25.3969	29.1568		9.90168	29.479	30.7933
	19.0402	25.4127	29.0212		12.2943	30.4948	31.2678
	19.6377	25.1647	29.2784		15.0805	30.3496	31.1139
	16.165	24.7786	28.2693		15.049	29.448	31.0163
	16.5599	25.2209	28.191		16.098	29.7759	31.1766
	18.5781	25.7291	28.5559		15.2471	29.4748	31.038
	15.4855	24.9776	28.8012		13.9067	28.3962	30.7871
	17.6491	26.0498	28.9097		11.9832	29.3701	31.1176
	19.4859	26.1763	28.9094		13.8067	27.5172	31.2002
	20.8623	26.653	28.9538		17.9093	27.7638	31.3035
	17.5683	28.7134	28.72		18.0975	27.4499	31.7474
	19.5991	27.3323	29.3373		14.1371	28.426	31.4846
	14.0046	28.9498	28.9269		15.7231	30.0047	30.8082
	12.5925	29.214	29.4723		16.6581	28.8298	31.2667
	17.4449	29.3128	28.4977		14.789	27.555	31.2233
	16.5042	29.8566	28.1691		14.0992	28.7458	31.2389
	13.9557	29.6652	29.1091		12.4408	29.215	31.5391
	14.7932	29.8988	28.9817		14.8653	30.0592	31.4329
	15.3223	29.0988	29.0465		13.3082	28.3112	30.7805
	15.0169	28.9627	28.6251		13.0053	28.2509	31.5621
	15.5753	28.8583	28.8419		11.0693	28.6771	31.3425
	16.577	29.2067	28.966		12.1451	29.3617	31.3524
	17.2959	29.386	28.5844		9.79794	28.9463	31.6023
	14.8942	28.525	28.6622		10.0343	29.5696	31.3985
	17.0469	29.8729	28.8428		9.32212	28.4581	31.2064
	14.2357	28.0843	28.5117		11.725	29.3475	31.572
	17.6229	28.676	28.5161		9.7769	28.4704	31.3009
	19.0265	26.4098	28.5278		10.988	28.9438	31.3575
	19.5298	27.4438	29.2798		13.4164	28.2293	31.392
	15.0099	27.6246	29.064		11.5664	29.5847	31.3198
	16.4602	27.1396	28.6088		12.0434	29.6694	31.4231
	16.3382	28.9984	29.1191		14.3521	28.3486	31.4103
	18.7106	28.0439	29.9814		14.2568	29.0943	31.3629
	15.9691	28.2631	29.5564		13.7494	30.3804	31.5998
	15.7195	29.0707	29.1338		17.0138	27.7693	31.295
	16.7162	25.8609	28.576		17.9371	28.7874	31.1863
	17.9313	25.5723	29.3546		16.4022	28.7972	30.6216
	13.0641	27.5305	29.9207		15.2372	27.6705	31.095
	16.0491	28.5821	28.5412		11.9526	29.1129	31.1077
	15.7025	27.5202	29.3312		12.5654	28.3217	31.088
	15.1994	29.6073	30.3764		14.999	27.2772	31.2237
	17.0857	30.0329	29.4676		15.5483	27.9057	31.3063
	16.2772	29.7414	29.0259		15.2466	28.5606	31.6536
	17.2865	29.2228	28.9227		14.2615	30.5653	31.9296
	15.7379	29.9466	28.2387		15.0537	29.2819	31.3648
	16.9506	28.589	28.8134		13.406	27.6475	31.314
	19.4966	28.2709	28.8523		13.1592	28.6861	31.4819
	17.0847	27.5886	28.4639		13.4884	27.5871	30.9769
	17.4241	28.2483	29.3639		13.4044	27.6227	31.0328
	14.5401	27.1337	30.3145		10.8508	28.82	31.2325
	13.1315	28.6699	30.3245		12.0307	28.7156	31.547
	15.3936	29.0921	29.6568		11.6337	28.7266	31.624
	16.4714	30.6734	29.9639		12.6454	28.856	31.6986
	17.3986	30.4043	29.786		12.0211	29.3977	31.1487
	19.1906	32.3783	28.7771		15.669	28.1863	31.8543
	19.9193	30.675	29.2499		14.6035	29.3251	31.1006
	17.2458	31.5376	29.4907		13.9407	29.3254	31.2186
	18.411	30.4393	29.2535		15.1752	28.405	30.585
	12.5444	31.8875	27.9965		14.6625	29.6065	30.4157
	12.4262	29.9746	28.2714		14.9458	28.9269	30.6559
	15.3578	30.4095	28.8788		13.714	28.1057	30.456
	15.6647	29.8407	28.7172		13.3821	29.1708	30.4325
	14.1178	27.9438	28.4243		18.2008	29.4937	30.2047
	15.392	26.6708	28.507		12.2176	29.2956	30.6417
	15.9157	26.8071	28.3441		13.1789	29.8417	30.1501
	15.0665	29.9759	28.8011		12.4448	28.8919	30.523
	16.4188	29.5279	29.2203		13.5942	29.5251	31.092
	15.6514	28.3963	28.7413		15.3641	30.2692	31.1828
	18.1012	29.4388	28.7879		13.8711	30.7208	31.6121
	16.7828	28.0125	28.6288		13.2539	29.5214	31.2975
	18.0628	27.6847	28.8929		14.5845	29.0142	31.0549
	13.6154	27.8735	29.7421		13.6513	27.6576	31.0168
	14.5406	27.7398	29.7087		12.9888	28.2902	31.213
	15.4352	25.2767	30.0784		14.9989	28.5194	31.0113
	12.7775	24.5261	28.831		13.9227	28.4847	30.4984
	13.7815	26.3531	29.586		10.7368	29.8737	31.5242
	14.8804	28.3102	29.0861		14.773	30.1954	31.5933
	14.9511	28.3589	28.9722		12.0819	27.8662	31.1589
	16.8459	28.1865	28.8502		11.7536	30.4139	31.4239
	16.3203	26.8025	29.2383		12.7259	29.4801	31.8571
	16.2819	29.7048	28.9593		12.371	29.186	31.7613
	18.3732	29.1576	29.8246		14.2257	29.2647	31.6623
	17.386	30.1184	30.0406		13.0385	27.8056	31.5152
	17.4658	28.3313	29.3009		11.6841	27.3678	31.5384
	16.314	28.9596	29.4591		13.7104	27.6024	31.8211
	18.7812	29.1013	29.9565		13.9734	27.8411	31.4708
	17.9513	30.7503	28.6543		13.3008	28.4851	31.5545
	18.4126	31.4481	28.9794		14.6372	29.2118	31.0195
	15.4547	29.9062	29.6062		15.5096	29.6823	31.549
	14.9086	29.6545	29.8103		18.6805	29.3603	31.5813
	16.1523	30.7408	29.3042		18.1331	29.3313	31.1586
	16.1594	30.7444	29.0904		10.2569	29.5091	31.3769
	16.5105	30.3931	29.0605		11.3849	28.7334	30.9644
	14.9203	30.9738	29.09		11.5151	29.7791	30.8262
	15.0864	28.0476	29.484		15.1942	28.6301	31.106
	13.4728	29.05	28.7373		11.7685	27.0282	31.27
	14.5941	29.6952	28.8612		10.3041	27.6409	31.8553
	14.6958	26.8491	28.7846		14.3641	28.761	31.2643
	14.0935	29.8831	29.4477		14.1325	29.9731	31.5166
	14.0304	29.5586	28.8072		14.5649	28.5629	31.4502
	15.8257	28.3514	28.843		15.5876	27.711	30.9025
	17.4588	28.4828	29.2835		17.0702	27.6289	31.3378
	15.2501	27.5067	28.8474		16.3703	27.5933	31.2629
	14.0301	26.3097	30.801		15.0946	27.1098	31.5091
	13.725	26.0724	30.4269		13.6405	27.95	31.5988
	15.1756	27.0946	29.721		13.234	27.1845	31.4134
	11.3938	26.6332	30.9252		13.4376	29.7261	31.3785
	13.8632	30.4373	30.3578		12.1551	27.9336	31.3727
	14.1523	29.7268	30.3092		14.9495	26.8747	31.4875
	13.8118	30.7589	29.8935		15.9157	26.8899	31.2856
	14.8992	30.6538	29.1259		12.235	27.5924	31.2914
	16.8779	27.8296	29.225		12.0918	28.2346	31.5749
	15.6029	27.1528	29.5508		13.454	29.0669	31.1319
	14.081	29.4622	29.302		13.5065	28.5359	31.3781
	15.0549	28.1742	28.2951		10.7982	28.2401	31.2331
	12.5608	29.998	29.6476		10.864	28.256	31.4724
	13.0884	30.068	28.523		12.0063	27.8026	31.612
	13.4055	26.9573	28.803		12.2781	29.2522	31.4276
	14.2978	27.8073	28.4872		14.323	27.6778	31.2495
	14.5923	27.7341	28.0766		15.7878	28.249	30.9219
	13.9438	26.9321	29.4451		14.8421	26.456	31.1054
	14.0988	27.3581	29.0716		14.2749	24.7131	31.1954
	16.1201	26.9121	28.8718		15.0874	24.2261	30.9146
	15.7506	27.9498	28.4242		15.7974	24.9532	31.4419
	15.4083	28.6007	27.9745		15.4049	26.1425	31.0977
	16.7267	27.2732	28.4372		13.942	26.8823	31.2721
	17.1689	28.6767	28.6189		12.9617	26.7613	31.4431
	14.5002	28.1151	28.7407		13.4361	26.7622	30.8603
	15.8765	28.7936	28.8202		14.7508	25.1883	30.7841
	13.5423	28.3188	29.18		12.7957	23.1899	31.0333
	14.4449	28.8925	28.932		13.4472	24.5777	30.9001
	16.0414	27.7609	29.0959		14.4288	25.5109	31.2996
	18.313	28.7736	28.9001		16.475	25.1992	31.2351
	16.3141	28.0374	28.4138		17.8138	25.4709	31.1891
	13.0872	29.1234	29.1155		17.8381	25.8354	31.403
	15.5626	29.3984	28.9976		16.0374	27.5037	31.264
	13.9957	29.6293	29.0428		16.8745	28.27	31.0547
	13.4692	29.6446	27.6488		15.6298	28.2378	31.3751
	14.3449	29.5058	28.5165		17.376	28.8482	30.8786
	15.0064	28.2972	28.9334		16.0379	27.7267	31.0469
	16.9381	28.0433	29.6343		15.4987	27.3881	31.268
	16.4838	28.5576	29.7604		12.726	27.8134	31.1183
	14.6039	28.9345	29.9779		12.0408	28.0424	30.3713
	17.8258	27.9859	29.99		13.0226	28.2275	31.4358
	17.4736	29.3274	29.6693		13.9822	28.841	31.6349
	16.7983	28.5084	29.6036		13.7769	28.3449	31.4377
	17.2517	27.6088	29.1142		12.2385	28.0861	31.0428
	16.6276	26.4858	29.1124		9.87025	27.9112	31.4665
	17.5883	27.294	29.1967		12.4735	28.2976	31.0597
	20.9344	27.2452	29.8262		15.142	29.248	30.9263
	18.871	27.182	29.7052		16.4797	28.5211	30.8791
	19.548	28.5774	29.1646		14.3792	29.3104	30.7571
	18.2553	28.8092	29.9046		12.9488	28.5753	30.4108
	19.0773	27.451	29.3999		12.2365	29.1189	30.8239
	18.3267	28.0411	29.2266		14.1367	29.2998	31.1669
	17.2425	27.4546	28.8508		15.297	28.5703	31.181
	18.1929	26.747	29.4204		12.553	29.1515	31.1602
	17.0126	27.8968	29.5419		15.0595	28.9463	30.4608
	18.2472	25.9617	29.3422		15.1615	28.9984	30.4809
	18.0783	26.9772	28.7945		12.721	27.0625	31.5045
	17.2981	26.8058	29.5268		11.5017	28.7261	31.4246
	15.0573	26.6205	29.2215		14.4543	27.5188	31.0793
	14.837	26.5413	29.455		14.6363	28.5557	30.744
	14.167	26.7915	29.7574		12.7469	28.6788	31.2159
	13.5178	28.3206	29.6107		14.2078	29.1317	30.6305
	14.9628	27.8879	29.4428		10.8276	30.2883	31.3547
	20.2223	27.3708	28.8733		13.0485	29.2575	31.1279
	18.8554	26.3357	29.0315		13.559	29.4538	30.8584
	17.4848	26.5331	28.5091		13.7384	30.1726	30.9725
	18.4883	26.3931	29.1275		13.4909	28.9156	30.9774
	16.3178	27.1528	29.5787		13.5935	29.0664	30.8827
	16.5397	27.3262	28.7137		12.3267	27.4092	30.5245
	16.7249	27.7403	30.1213		14.7679	27.7499	31.1068
	17.014	27.2185	29.8067		17.4595	27.9286	30.785
	18.1335	27.079	30.4053		17.0656	27.1388	31.2754
	19.6948	27.9792	29.3291		13.5487	25.0221	31.4294
	18.8974	27.8489	29.0218		10.5699	26.3299	31.7276
	17.6763	28.5865	29.4045		10.3685	29.3528	31.2625
	17.5229	28.0249	29.0368		10.5313	29.7306	32.0459
	16.4929	28.0385	29.3182		12.6995	29.9768	31.5278
	15.1852	27.5846	28.8757		13.1016	29.627	31.5557
	14.2534	29.6748	28.8223		13.7216	28.954	31.1745
	13.94	29.2258	29.0878		10.8899	27.2494	31.7432
	17.5901	28.2828	28.8928		12.0677	27.1817	31.4266
	14.698	28.4632	29.6604		11.8982	26.63	31.5368
	14.5589	27.9794	29.1364		10.4869	28.354	31.266
	14.0281	28.6366	29.0594		14.1531	28.8004	31.2014
	13.0273	30.3243	29.0518		14.3923	30.0923	31.4688
	13.2515	28.3828	29.3501		14.2945	29.0553	31.5013
	13.8807	28.8088	29.5764		15.3519	29.8783	31.7953
	15.7581	27.9275	29.324		14.8212	28.6444	31.1245
	13.1886	29.2032	29.5363		14.3341	30.4603	31.4927
	11.914	29.4071	29.5059		12.8589	29.1506	31.4347
	12.115	28.4145	29.2282		13.1306	28.2216	31.5335
	12.338	28.4016	29.0217		11.9215	28.9163	30.9007
	14.2636	28.0692	28.9377		14.1749	26.5639	30.6213
	15.7197	28.6137	30.8235		12.7653	28.2709	31.1767
	14.3546	27.2439	28.5221		13.3602	26.4407	31.2897
	19.0483	27.8865	29.4041		14.1972	26.0919	30.9436
	19.2779	27.722	28.5666		14.0356	26.6696	31.3826
	17.1771	27.9567	29.1832		16.2703	26.5423	31.2429
	15.901	28.3908	28.6519		13.7643	25.3906	31.4221
	16.2015	27.7142	28.955		13.202	27.2144	31.6452
	17.0812	27.5423	28.9991		13.316	26.3076	31.0942
	15.5811	26.9547	29.3335		11.0814	27.4949	31.2705
	14.8996	26.3326	29.5087		15.1412	28.4604	31.0318
	16.1345	27.7031	29.3377		15.4882	29.1352	31.8098
	15.3728	27.0866	28.7116		14.8699	27.8555	31.5663
	18.499	27.7213	28.6512		16.602	28.2124	31.146
	20.0856	26.8573	29.2367		15.7928	26.1139	31.0451
	21.9411	25.3661	29.5007		11.2295	26.7418	30.8866
	22.9683	25.6625	29.179		12.4243	27.1918	31.277
	22.5222	26.4925	28.6259		12.0044	26.6178	31.0985
	21.946	26.2466	29.1842		13.0764	27.362	31.2716
	20.1246	24.5111	29.4362		12.9709	27.2783	31.189
	20.8638	26.6736	29.7989		13.0737	29.5113	31.2109
	16.0924	27.8146	29.2115		13.5046	28.5058	31.583
	13.5634	26.3816	29.0995		13.2571	29.6892	31.3543
	14.1788	25.4104	29.8599		10.9218	28.4275	31.3292
	13.4087	26.1084	29.8662		12.0174	29.0434	31.0501
	12.9172	25.695	29.4699		12.1835	28.3989	31.464
	13.0091	26.2552	29.8979		11.2869	27.1394	31.567
	16.851	27.4671	30.032		11.8304	26.3305	31.3846
	17.5583	26.8224	29.6996		12.8754	27.7109	31.4324
	18.8559	28.145	29.7462		12.9032	27.5655	31.054
	20.0247	26.9395	29.9203		12.1974	29.6507	31.6283
	20.1174	29.0615	30.3844		11.3301	29.9549	31.7081
	18.6083	27.8443	29.7395		10.6679	30.4129	31.3695
	18.6563	28.28	29.7071		10.8535	30.04	30.8618
	17.1088	28.5099	29.528		12.696	30.5123	31.0428
	21.4164	28.3224	29.8126		13.508	30.2171	30.9745
	20.1617	27.9501	29.6692		12.1365	29.3733	31.1691
	21.6467	28.2177	29.2669		12.8461	29.5907	30.9717
	19.2024	29.1959	29.0977		13.5496	29.103	31.015
	19.9823	28.3775	29.4531		14.7633	28.7791	31.1069
	18.5265	28.5844	29.8095		14.5704	30.1183	30.8012
	18.2467	28.3004	28.534		14.5639	29.6177	31.5431
	17.1954	28.0775	28.9238		14.7148	30.3306	31.0424
	19.0179	29.7555	28.7833		13.4251	29.9821	31.4306
	18.0698	28.503	29.1213		12.9297	29.4293	30.9824
	20.9533	28.32	29.175		12.0138	28.7633	30.9509
	19.1888	26.4956	28.8694		13.0249	27.4154	30.9019
	16.8237	27.136	29.3533		10.656	29.8696	31.1083
	16.4733	27.4611	29.1214		11.8666	29.9223	30.7159
	16.9893	26.7394	29.3179		10.2581	29.5099	30.8371
	16.8135	26.3345	29.0498		12.2183	29.0613	31.0461
	14.3232	27.7007	28.9522		14.4693	29.4955	31.09
	17.2343	27.827	29.1239		15.3451	28.0542	30.1706
	15.9913	26.7653	29.5019		13.8577	28.4175	31.4523
	16.3577	27.1556	29.5381		16.3916	29.7226	31.2267
	13.5801	27.3642	29.4367		12.7042	28.1829	31.2563
	13.7583	27.7415	29.7017		12.616	28.3485	31.4509
	19.4835	28.1421	29.4084		12.4126	29.794	31.6839
	17.2438	27.6803	30.539		12.9248	29.9633	31.4966
	15.5758	29.4099	30.2823		14.1867	30.5116	31.1773
	15.3007	28.1009	29.9922		11.2916	29.6499	31.6718
	16.7797	27.8107	29.2715		11.5862	29.1612	31.6678
	19.6536	27.252	29.5215		12.0615	28.1822	31.4568
	20.2591	26.4418	29.5994		14.2181	28.1548	31.5092
	22.4882	27.2869	28.9704		16.589	30.5682	30.7603
	20.9787	26.549	29.1272		15.5326	29.3225	31.2498
	13.5539	25.1546	28.6873		13.8906	30.0004	31.0973
	12.6794	24.587	29.1189		13.5085	30.2855	31.2182
	13.7108	26.1174	28.9733		15.1124	29.9162	30.1659
	13.7839	26.3039	29.1022		10.9456	28.9894	31.1977
	12.6431	26.3307	28.8698		13.392	30.7827	31.4762
	13.183	27.2239	28.8326		12.6558	30.8239	31.3752
	15.6572	26.9643	29.0077		12.3692	29.755	31.1038
	16.6749	27.8992	29.2006		10.6375	30.4366	30.9452
	16.1668	27.3621	29.4344		14.9558	31.0399	31.4634
	18.4338	26.4711	29.5402		15.3061	29.4276	31.5175
	18.0895	25.0436	29.7315		11.4969	27.8606	31.3915
	20.9785	26.9033	29.6623		12.2527	29.7089	30.9495
	21.0327	27.4817	29.451		15.1656	29.5556	31.3208
	20.5703	26.3689	29.7684		12.8514	30.5195	30.9408
	17.9888	24.9449	29.3233		12.4165	28.3709	31.0127
	16.8104	26.549	29.7069		12.0338	27.6499	31.8043
	15.9018	26.7711	29.6611		13.3279	29.442	31.9837
	15.9477	26.6214	29.2824		12.0148	29.4415	31.8129
	16.5644	27.4732	29.7523		13.896	30.4828	31.0894
	17.6348	26.4666	30.134		14.1918	26.5933	30.9573
	17.2146	27.6035	29.4428		14.9767	28.327	30.9739
	15.7688	26.8039	29.4675		14.8304	29.2085	31.1624
	15.0346	27.7885	28.9551		15.0134	29.428	30.9682
	15.7122	27.9151	28.8498		14.9931	31.4166	30.8229
	16.7862	27.4111	29.1097		15.8353	31.8168	31.5788
	14.9823	27.0727	28.4812		12.1303	31.4162	31.3218
	15.0808	29.2506	29.0698		12.0717	29.5996	31.3234
	16.6845	28.1801	28.9865		11.6256	28.888	31.2285
	16.4508	27.4127	28.7924		10.3365	27.2301	31.621
	19.0516	28.7397	28.9675		9.61717	27.4313	31.9227
	19.2885	26.7552	28.954		11.6738	27.7724	31.6408
	17.9902	27.6501	28.6523		13.2051	27.9872	31.3522
	17.8732	28.2196	29.317		15.8899	28.1369	31.196
	17.1765	28.1533	28.5319		12.5542	29.8715	31.8433
	13.7488	28.4306	28.5852		11.737	30.2729	31.678
	20.3708	27.9823	29.1516		12.2894	30.3525	30.6302
	21.8908	28.68	29.8743		9.15702	29.629	30.8798
	23.3254	29.4199	29.6532		10.639	30.1237	31.0526
	17.8234	28.3689	29.3909		11.7986	30.459	31.2158
	21.8404	27.6291	29.1229		10.9339	30.2662	31.415
	24.1756	29.4236	28.9827		11.2084	29.7689	31.2701
	23.7526	27.4654	29.2696		11.9176	29.713	31.1994
	21.4633	27.1039	28.8704		13.027	29.1279	31.4324
	18.1595	25.8712	29.0761		13.5936	29.9808	30.6419
	18.8229	27.8346	28.85		13.4517	26.8096	30.904
	18.9794	27.3897	29.5188		13.0574	29.1516	31.363
	19.8788	29.5204	29.278		10.2275	30.284	31.0597
	17.7165	29.2941	29.358		14.0031	30.0003	31.2351
	18.5724	28.1267	29.1677		13.1745	29.6157	31.0754
	16.6987	27.3633	29.2378		13.1595	26.646	31.0418
	16.4711	27.652	29.2536		9.75506	28.9995	30.7748
	15.367	27.828	30.1359		11.0376	29.4258	31.5982
	16.7499	29.1389	29.8503		11.5347	28.8859	31.4309
	16.1888	27.1464	30.2797		12.7664	30.6339	30.965
	17.5559	29.5642	30.3244		12.9545	29.29	31.3924
	18.9879	28.8421	29.2193		10.1798	28.2684	31.7517
	15.2667	29.8734	30.5222		12.9535	29.14	31.7233
	17.4866	28.7322	30.2513		10.0364	27.8883	31.693
	17.9873	28.8907	29.9928		12.5546	29.9647	31.2711
	18.0884	29.4282	29.822		12.3667	27.2258	31.6185
	16.833	28.9191	30.2701		14.4724	29.4147	31.6049
	18.2578	27.4449	29.2668		14.1785	30.0188	31.0504
	16.0124	27.5748	30.0254		14.2525	28.4309	31.6489
	18.7263	28.5577	29.8343		12.6669	28.3661	30.7899
	15.9322	26.8013	29.4303		10.6506	29.1353	31.2581
	17.4809	26.3085	27.9719		15.2586	28.1441	31.4824
	19.7015	27.692	28.6729		16.3858	26.9667	31.0331
	16.0627	29.5866	28.2454		14.3603	28.1395	31.3351
	16.7483	28.6157	29.3334		14.7496	27.6154	31.6956
	17.1255	27.1249	29.496		16.45	26.7823	31.7328
	18.1885	28.0912	29.3259		16.5233	28.1088	31.3887
	16.8964	29.0259	29.6382		17.7556	26.3366	31.929
	17.1808	30.7172	29.7707		15.5939	27.0415	31.6048
	17.2799	29.8203	29.262		13.8318	28.8345	31.347
	16.4951	31.1252	29.2863		13.2196	27.0083	30.6956
	18.1335	29.5386	29.4308		13.5996	27.7427	31.1388
	18.0163	28.7871	29.1106		15.6825	28.3232	31.2443
	21.9096	27.3636	28.3802		14.7265	29.2732	31.6352
	21.5892	30.1925	29.147		16.3594	29.3821	31.7058
	23.5761	30.017	28.9745		16.7926	30.1069	30.8927
	23.8756	29.004	29.4063		13.7705	28.5007	31.2894
	22.1293	30.5254	29.0769		13.4426	27.7572	30.5592
	20.3783	29.2192	29.5414		12.8051	28.0658	31.4899
	19.0134	29.1169	29.7371		12.0979	26.3518	31.0569
	19.761	28.2119	28.493		13.5879	28.9005	30.5741
	16.5041	29.9726	28.445		12.5344	27.1715	31.4193
	17.4266	30.3358	28.9978		14.6924	26.6875	31.1449
	17.4418	29.1419	29.657		10.7031	27.7901	31.4236
	15.3171	28.1617	29.8766		11.1601	28.0824	31.2513
	16.1841	29.0271	29.5774		9.70732	31.0312	31.6518
	17.8316	29.1605	29.9654		10.7977	29.4415	31.4583
	15.7331	29.4235	29.8313		13.0201	28.8883	31.1014
	15.6954	29.1112	29.9283		12.4871	28.9626	30.7934
	15.0578	29.7566	29.6459		14.3111	30.0053	31.2154
	13.4964	28.6577	29.5836		15.12	30.0079	31.3656
	16.8462	27.7583	29.1064		16.5086	29.6418	31.7146
	17.6661	27.7484	29.6798		12.516	27.7318	30.9225
	16.2437	29.599	28.7422		12.2209	28.1545	30.7937
	16.0555	27.9068	29.3113		12.2887	29.726	31.1749
	18.455	26.9124	29.6012		12.3941	29.7653	31.4488
	14.8842	25.3837	29.3966		10.685	29.0581	31.3004
	14.5341	26.5041	29.5395		9.45748	29.6584	31.0054
	15.9503	27.7235	28.9218		10.0011	28.8221	31.6041
	15.439	28.4179	29.6097		9.08058	28.657	31.4838
	16.7416	27.86	29.1812		12.2803	30.6657	31.226
	15.7052	29.7687	29.165		12.1355	30.4165	31.122
	15.6585	29.3533	28.8747		11.3157	30.3062	30.7807
	14.3841	28.6914	29.4314		14.6071	30.5439	31.2644
	14.4092	29.45	29.2192		12.8564	29.0903	30.2237
	15.5185	27.5747	29.6886		12.0454	29.4682	31.6868
	14.4352	29.0654	29.3518		12.4316	30.0733	31.3312
	17.2587	28.7959	29.6795		11.5665	30.1113	31.2414
	20.2211	26.7295	29.1255		10.8125	30.241	30.9014
	21.4064	28.2237	29.6549		13.9797	29.2606	31.2167
	18.155	27.7881	30.0881		14.0058	27.5319	30.8723
	17.5263	28.6142	29.2693		18.2121	27.9515	31.1211
	16.2611	28.9785	29.5785		15.2036	29.2132	30.8144
	20.1182	28.1109	29.9287		14.9032	29.5563	30.9456
	16.6272	27.6324	29.6759		13.6821	30.2205	31.0751
	17.4418	28.6977	29.3697		13.5565	27.9916	31.0482
	19.7272	28.657	29.5103		14.1647	29.2187	31.7043
	17.143	29.0493	29.2517		13.6224	29.1335	31.3191
	15.1632	28.6613	29.5684		14.239	28.5815	31.479
	14.4136	28.3091	29.8873		16.6641	28.3896	31.6656
	15.4238	28.8507	30.4737		16.4181	28.7173	31.5301
	14.501	28.2287	30.5744		13.3972	28.6422	30.9342
	14.4034	27.4736	30.2806		13.3354	28.4385	31.0104
	15.8085	24.5097	28.8544		16.3588	27.9659	31.1996
	16.1032	26.2787	28.7888		16.9144	27.5493	31.3978
	16.5939	25.8297	29.2985		16.581	25.4687	31.4254
	17.0764	26.3301	28.6172		15.8013	25.7757	31.611
	17.4044	25.3416	29.385		16.1267	23.5568	31.402
	20.4894	26.6092	28.7106		10.8411	23.2145	31.2949
	20.5578	25.8113	29.15		13.3468	24.8317	31.6724
	18.6912	25.9299	30.2347		14.3787	27.0918	31.682
	16.1289	25.5056	30.4186		12.5492	27.8797	31.5087
	17.5068	25.9071	30.4517		9.75044	27.9668	31.7484
	17.7278	25.6856	30.0429		10.0184	27.9871	31.6035
	18.1575	26.623	29.9443		10.9395	27.6598	31.5929
	17.6794	27.6267	29.8585		11.1009	28.8928	31.7125
	13.4493	26.8903	29.5182		12.7102	27.7789	31.6113
	12.9427	27.5954	29.3359		15.1814	29.0645	31.1582
	15.6811	28.38	29.1222		14.923	29.6797	31.7916
	17.0173	29.3645	29.4172		12.3873	30.4194	31.3764
	13.6458	28.2574	29.2506		11.28	30.1559	31.4507
	13.5773	27.1571	29.8166		11.1044	29.3029	31.4255
	12.1052	28.1786	29.2082		13.0721	28.9599	31.4551
	16.228	30.3524	29.622		12.6176	27.4075	31.5372
	17.2862	29.6391	28.8942		12.3883	29.048	31.2251
	16.6983	29.344	29.677		12.1971	29.1948	31.2832
	16.2801	30.5147	29.4266		10.2277	28.2722	31.7374
	19.7491	29.8952	28.4859		10.7772	29.187	31.1839
	18.9249	29.1188	29.3277		11.6112	30.5264	31.0617
	19.9529	28.9658	29.0211		14.5835	29.9299	31.184
	18.0857	29.7281	29.4817		14.0666	30.2087	31.5199
	22.3792	29.6505	28.8366		12.2715	29.9424	31.1251
	21.9748	30.5891	29.4682		12.8031	29.2142	31.4515
	20.5907	28.8272	29.4796		13.7101	29.0979	31.2111
	11.5839	31.6784	29.8546		13.5318	29.7238	31.0766
	12.7424	30.0833	29.786		12.4021	29.5462	31.2445
	13.054	30.5452	29.7201		15.8896	29.4597	31.4364
	13.0032	28.8204	29.4238		14.6034	28.9413	31.3965
	13.8475	30.4999	29.592		15.9876	30.123	31.09
	15.5349	28.8329	30.4151		15.7614	28.9488	31.3476
	14.1326	28.476	30.5522		16.1962	29.3839	31.4177
	13.6905	29.6378	29.8897		20.1017	28.6294	31.3995
	17.7497	28.6214	30.3262		16.9929	29.41	31.6152
	16.0582	29.5488	30.9095		16.7653	30.1642	31.8859
	15.0043	30.3434	30.4045		19.5975	31.2324	31.0645
	14.5789	29.9458	30.0708		17.8034	30.9465	30.8354
	13.2096	28.873	29.8709		19.3511	28.2994	31.8459
	14.3866	29.155	29.6334		18.7156	29.3009	31.6113
	13.8438	30.5335	28.2923		15.8504	28.62	31.0887
	15.3837	32.006	29.2753		14.493	28.4399	31.1968
	16.5716	30.3673	29.3408		14.7414	28.273	31.8282
	17.8918	28.2256	28.578		13.3156	28.2189	31.2941
	16.2703	27.0255	27.7817		16.2113	27.9167	31.6072
	17.0738	26.4658	28.776		15.1278	28.6105	31.3332
	16.8543	27.2888	28.9562		14.3355	29.0481	31.2924
	16.0947	26.2434	29.2931		11.7342	28.6157	31.5027
	16.0174	27.4143	28.7039		11.5931	29.854	31.0968
	16.8527	27.5615	29.0952		12.374	29.1232	31.24
	18.5445	27.4198	29.0868		12.841	30.4326	30.9903
	16.9742	29.0128	29.6309		13.4389	30.5751	31.1639
	16.9627	30.7092	28.9839		11.4683	29.2431	30.5842
	17.1024	29.6142	29.571		13.6837	29.5597	31.2972
	16.1651	30.4199	29.5194		12.9666	29.0359	31.1683
	14.8277	29.3579	30.0602		13.8162	28.3496	31.1206
	15.3247	29.4957	28.9949		14.2247	30.2135	31.6403
	15.9274	29.6678	28.7335		12.8534	29.5591	31.3226
	17.311	28.4617	28.2837		11.1146	28.8535	31.6387
	16.9556	29.6272	28.635		11.8058	29.6241	31.3253
	14.6438	29.8188	28.0683		8.97062	29.7447	31.1726
	12.7214	28.9118	28.817		9.79988	27.3474	31.2497
	13.3173	28.3348	29.1162		9.01146	27.5285	31.3139
	12.0682	28.4109	29.204		9.18238	26.9863	31.1275
	12.4816	28.6011	29.3935		11.7299	27.0083	31.492
	12.0173	28.7462	29.4217		14.3633	26.6414	31.3926
	12.0155	30.5733	29.1375		13.255	23.7488	31.4855
	12.2695	29.8246	29.6426		11.3032	26.0446	31.133
	13.5305	28.6872	28.8015		12.6341	30.1555	31.4254
	13.4001	28.5055	29.3087		9.92855	30.0693	31.311
	13.4939	27.3792	29.4232		9.95511	27.7717	31.1261
	13.9764	27.6607	28.84		11.6779	28.5365	31.4079
	13.3551	27.891	29.9021		12.098	28.5051	31.5462
	14.7447	29.0143	28.5175		11.5325	29.9788	31.0885
	16.5982	28.801	28.6924		11.6866	29.3914	31.4006
	14.5051	27.0977	28.6098		12.0288	29.1571	31.0248
	16.2238	27.4687	28.6768		9.90685	30.4891	31.0158
	13.4677	28.3615	28.1162		13.051	29.6805	31.4663
	14.7217	28.4174	29.0251		11.1238	28.1319	30.8964
	14.3067	27.5832	28.8886		10.6603	28.5099	31.1946
	16.8739	25.3827	28.3186		15.3125	28.7626	31.3611
	13.7424	26.1227	28.5726		16.6442	30.3313	31.2239
	14.7209	26.727	29.2436		12.2745	28.5981	31.2128
	15.9691	25.7475	28.4573		10.9168	29.0302	31.4629
	12.612	24.7157	28.9818		10.7976	31.7215	31.0418
	13.0219	24.7865	29.8294		11.6233	30.3378	31.5592
	10.5947	24.7525	29.1091		12.4808	28.9144	31.5832
	13.948	28.3588	28.8834		13.7958	28.3687	31.6422
	13.4606	27.357	28.9325		12.2816	28.0883	30.8492
	13.3728	27.0917	29.4017		13.7778	28.0792	31.3021
	15.105	26.2796	29.4031		14.0638	28.68	31.5365
	14.9834	25.8988	29.9639		13.8583	28.9544	31.5668
	16.795	27.2001	30.0638		14.894	28.4696	31.1221
	13.9065	26.7034	30.3128		14.4499	26.4882	31.4647
	13.087	27.763	30.1173		13.5562	29.1844	31.2807
	18.9701	27.8389	30.8089		14.281	28.6085	31.5039
	15.8274	27.161	30.1887		13.4978	28.2508	31.217
	14.8022	26.9979	29.6199		14.2166	28.8112	31.5421
	12.4766	27.4389	29.4642		11.1554	27.2304	31.5808
	13.8554	26.4251	29.0481		12.2011	27.5779	31.2655
	12.4858	26.9147	29.5522		13.1552	29.5677	31.6782
	14.8088	27.5134	29.8387		14.9953	28.9858	31.1864
	16.5283	26.8168	29.5505		16.426	29.0937	31.3906
	16.5154	26.1537	29.6378		13.2014	28.0678	31.006
	15.3524	28.0261	29.2626		14.4314	29.6019	30.8333
	12.8134	27.9456	29.4343		13.4456	28.6128	31.3032
	13.877	28.3314	29.4154		12.7698	28.6183	31.3761
	16.1966	29.2422	29.4927		11.8806	29.94	31.785
	14.8538	29.696	30.0325		14.063	28.3057	31.185
	13.8096	29.4186	30.1216		15.5391	27.5861	30.9939
	13.8734	28.3029	30.3622		13.7365	27.3035	31.3586
	17.3657	27.44	29.7512		12.8173	27.6981	31.3195
	15.4918	28.9665	30.9402		12.3847	26.1266	31.4613
	14.5832	30.4927	30.4746		12.901	26.6782	31.1958
	12.8052	29.102	29.7209		12.0998	27.9668	31.2483
	12.6845	29.3581	30.1967		17.977	28.1468	31.1315
	14.5918	29.2553	30.781		16.6883	28.1074	31.0359
	16.0211	29.6645	30.6466		16.5842	27.1583	31.343
	14.4215	25.8893	30.1699		17.1241	27.5989	31.005
	13.9245	26.136	29.5382		18.0425	29.0673	30.9063
	14.6335	28.0936	28.3168		14.6628	28.3862	31.0199
	14.7453	27.755	29.5842		13.6779	29.1785	31.3342
	15.0884	27.8598	28.6287		14.6775	28.8088	31.4678
	18.7379	28.0109	29.0709		15.0783	28.401	31.1577
	17.9009	28.0169	28.6966		12.4129	31.6578	31.0252
	17.6721	30.0868	29.2785		12.2867	29.7287	31.1038
	17.8483	26.7638	29.9107		11.2073	29.6005	31.3691
	18.9612	25.4631	29.4709		11.8894	29.3206	31.1015
	19.8107	24.9585	29.5279		12.1835	29.7642	30.9483
	17.8506	25.9915	29.7495		13.3929	28.8771	30.9539
	16.3005	26.887	30.0439		12.6018	29.8227	31.2127
	15.8632	26.1576	29.462		13.9947	28.5774	31.477
	14.4473	27.6154	29.3372		13.2789	28.7891	31.3377
	15.4422	28.0334	29.7232		11.7836	29.8902	31.5672
	15.3581	27.9732	29.6489		14.8296	30.044	31.6528
	14.3693	26.6716	29.3532		15.077	30.9515	31.7144
	14.0195	26.6648	29.4221		13.9535	29.4201	31.8523
	15.1306	27.1754	28.971		12.2444	30.1751	31.4118
	15.7421	27.287	29.195		12.15	29.8054	31.3284
	13.7363	28.1259	29.0035		14.3406	29.5175	31.3599
	12.0972	27.9742	29.2551		14.7616	29.8819	31.773
	12.1393	26.5903	29.2216		15.9242	30.1335	31.5805
	13.4377	26.9261	29.4206		19.4345	29.2923	31.6261
	22.6982	26.993	29.416		17.9948	29.0282	31.3985
	15.4441	25.4539	30.7046		16.961	28.8434	30.8547
	15.8592	26.8826	28.7261		16.8022	29.1326	31.2809
	13.9116	27.8518	28.6417		15.2384	29.1972	31.5132
	12.8286	27.2852	28.2853		13.4664	29.1354	31.2123
	15.7906	26.0394	28.1386		12.6138	29.1404	31.3067
	16.0048	25.7939	27.9476		12.8559	29.1009	31.6481
	14.8881	25.4175	28.1491		15.3042	28.2051	30.9365
	14.4059	26.1251	28.3446		14.1505	28.9634	31.0802
	15.6265	28.5197	28.328		12.0027	29.8262	30.7274
	17.7913	28.736	29.8066		12.5811	30.1588	31.2139
	17.6454	29.6035	29.7027		12.0723	28.8451	31.434
	15.5968	28.1519	29.7629		14.2193	29.4953	31.159
	14.2232	27.657	29.9536		14.2863	29.9939	30.5477
	15.4	26.7292	30.1365		13.3424	29.8091	31.0842
	12.6205	27.3699	29.7398		10.8868	29.7695	31.0678
	11.3608	29.0081	29.8706		11.3995	29.2567	31.4115
	14.4682	26.7261	29.9451		11.9528	30.1286	30.9289
	14.5912	27.1641	30.6183		11.7788	28.6264	31.3495
	15.226	27.2762	30.9662		12.0698	28.7352	31.4007
	15.3643	27.8665	29.1037		10.2165	27.5665	30.9658
	15.4496	24.9479	28.557		14.2191	26.9159	31.4853
	21.0237	30.0493	29.1647		12.2506	26.0712	31.263
	21.3085	29.2182	29.2945		13.4069	27.6727	30.9583
	20.362	27.8372	29.3971		12.3354	26.4069	29.3435
	21.4118	25.3862	29.0892		12.1242	28.5798	29.8655
	22.4196	26.8797	29.1944		12.4271	28.5368	30.6298
	21.7276	29.5628	28.5373		13.0614	30.174	30.0205
	22.421	28.3724	29.4307		12.5963	28.1804	30.6921
	24.6374	28.891	29.262		11.9524	29.0052	30.813
	23.1006	30.2911	28.6674		12.2617	29.3892	31.5676
	21.0239	30.425	29.4705		10.626	27.0491	31.4399
	20.2456	29.7653	29.6863		10.4726	28.0022	30.9723
	20.0761	29.6403	28.9932		10.9308	28.7359	31.047
	17.1005	28.2573	28.5853		10.8786	28.399	30.9368
	16.4654	29.6088	29.1039		11.9055	28.171	31.1224
	15.5732	27.5556	29.1899		15.6909	30.2677	31.555
	16.0601	29.8641	29.4687		12.6655	28.776	32.0592
	14.5259	28.6113	29.178		10.8845	29.9777	31.4351
	13.259	28.0939	29.3646		13.5481	30.3869	31.3301
	12.9967	27.258	28.8629		14.3011	29.7947	31.602
	13.6367	25.8292	28.7067		15.1038	28.5678	31.3308
	11.8396	25.5568	29.0235		12.4369	29.8857	31.0589
	12.4802	26.4496	28.3665		11.9833	29.6351	30.7611
	11.9622	26.9621	29.4356		11.6302	29.673	31.0792
	11.4772	26.3136	29.4563		12.9369	28.9186	31.1457
	10.8624	26.8052	29.9361		15.9162	30.1774	31.5706
	11.1227	28.8579	29.5178		14.5596	30.5291	31.0772
	12.998	28.5924	28.9332		13.8944	30.3122	31.4722
	13.2167	29.1314	28.5031		13.6738	29.4099	30.8315
	11.5688	29.3633	28.3207		12.7302	28.6747	30.9144
	13.7379	29.0322	28.2424		14.8596	29.5355	31.0613
	15.5371	29.0189	29.2977		13.3719	28.3233	31.107
	15.6414	27.1261	28.8401		14.3267	29.5906	31.056
	16.4549	25.3948	29.0885		14.7243	28.8989	30.8648
	14.0208	27.7378	30.0221		14.3071	29.3102	31.3246
	11.7884	29.9427	30.1994		15.729	28.4056	31.6209
	11.741	29.317	30.134		17.8802	28.1931	31.4664
	12.2249	28.7023	29.7916		18.3456	29.3497	31.3998
	13.6796	28.7107	29.9694		19.6435	28.9345	31.5323
	17.7824	29.1338	30.004		19.0656	29.5567	31.5345
	15.4042	26.6875	29.3433		13.9757	29.7302	31.3019
	21.2289	28.0646	30.0517		14.9533	28.5268	31.2757
	21.2098	30.803	29.9806		12.7596	30.6798	31.4642
	19.9946	30.2308	30.2054		12.494	28.4964	31.5523
	20.5392	29.9842	29.82		10.5454	28.7358	31.2504
	20.0515	29.9074	29.6229		11.7004	30.711	31.0106
	16.2189	31.0288	29.7268		12.209	31.5251	31.5349
	17.4968	30.6126	30.0425		14.2488	29.8825	31.3448
	16.3781	29.7674	30.1867		13.2875	29.8554	31.403
	15.8488	29.4249	29.8364		15.2913	31.2174	31.4319
	17.7999	27.0615	29.8643		19.7543	30.0941	31.4127
	17.1698	27.4067	29.0584		14.5447	29.554	31.5444
	18.9792	29.7501	29.3276		15.2197	30.7103	30.8099
	17.4404	28.7734	29.2111		14.0633	30.4899	31.0795
	16.9298	29.1285	29.547		14.4476	28.9623	31.2605
	12.6294	29.7629	29.7722		12.84	29.7456	31.2848
	13.8987	28.4415	29.3387		15.7169	28.067	31.0857
	12.6725	29.4094	28.874		16.4276	29.0378	30.7953
	13.5507	29.6736	29.1164		16.5119	29.813	30.965
	12.7496	27.8734	28.5521		18.2652	30.1385	30.8173
	14.5083	28.3691	28.677		16.784	29.2949	31.3271
	16.4344	27.8596	28.9616		16.6057	28.6135	31.399
	15.9582	27.6348	28.6392		18.1181	28.7634	31.6768
	13.5399	27.141	29.1945		17.1186	28.8504	31.0797
	16.8198	25.5065	29.1023		15.9016	28.2443	31.4283
	18.4737	25.427	29.352		14.3178	28.3605	31.6343
	16.4669	26.1041	28.9553		15.5337	27.9816	31.4491
	16.3175	27.9831	29.126		16.4334	28.1231	31.3038
	14.9819	29.095	28.7455		14.8322	26.5	31.2817
	13.0413	29.0081	29.0986		14.9564	27.8715	31.3491
	16.8296	29.1569	28.7063		14.5969	26.4276	30.5335
	13.4596	28.493	29.319		13.303	27.684	31.2416
	11.5854	29.2803	29.6119		17.6777	27.9948	31.0082
	14.8181	31.1956	29.4469		20.7034	27.7653	31.2703
	13.6008	30.7667	28.8773		17.4615	30.7492	31.5044
	13.8509	31.1998	29.3133		17.0394	29.7124	31.1157
	14.6718	31.1878	28.9612		14.793	29.5212	31.0522
	14.7995	29.2463	29.7321		16.0202	29.2188	31.0476
	14.3268	26.2927	29.5504		16.5398	29.7718	31.6861
	14.9357	26.6191	29.6082		14.1443	30.579	31.5585
	14.3934	27.6886	29.2409		11.7746	31.688	31.4687
	13.4154	27.9868	29.3672		12.9651	30.3109	31.5316
	12.3663	28.1928	28.9704		14.8366	30.483	31.5712
	13.006	25.2928	28.8401		14.8052	31.0775	31.6756
	12.5081	25.8044	28.2075		14.3968	30.8977	31.5925
	13.5761	26.7408	29.4864		12.2484	30.4412	31.1059
	14.4446	26.4957	29.2645		10.3374	30.9056	31.4977
	17.7563	27.5407	28.5145		17.4141	29.1462	31.1844
	17.104	31.8486	29.0055		14.8792	29.8465	31.0754
	17.4746	31.3137	29.9604		14.8953	30.2609	31.3201
	14.8721	31.2255	29.6496		17.3728	29.896	30.9129
	13.9059	31.417	30.0108		17.1749	31.3226	31.1577
	17.0787	31.1398	29.7946		17.9826	29.7687	30.5142
	14.4645	28.7582	29.5813		18.4094	30.4903	31.0422
	15.538	30.6011	29.9266		16.434	30.8778	31.0486
	17.2477	29.0349	29.4622		16.2289	29.3072	31.1148
	12.8252	30.4008	29.554		12.5036	29.8305	30.9885
	14.2191	29.1615	29.3282		12.6121	30.326	30.7669
	12.601	30.1063	29.1189		14.2397	30.1252	30.8577
	16.066	29.7434	29.412		12.5367	30.0134	31.1962
	15.8418	29.5929	29.9919		12.4236	30.6113	31.3015
	14.4398	29.5237	30.0177		10.9343	28.6379	31.5003
	15.4036	29.4718	29.876		12.5976	27.6426	31.5334
	16.3771	27.9077	29.7624		13.3855	28.9492	31.95
	15.5549	28.7771	30.4668		21.9343	29.6433	31.4711
	14.363	29.0078	30.7839		17.982	29.8106	31.5282
	13.684	28.6775	30.0758		15.9299	30.4631	31.5825
	11.9092	28.4623	30.2726		13.8725	30.0991	31.6103
	11.9647	29.5372	29.9582		14.2233	30.3228	31.3135
	15.1888	29.5603	29.5474		11.4299	30.0991	31.7021
	13.4178	28.3862	29.811		11.6349	29.8528	31.4269
	15.2907	28.4502	29.7191		14.1627	28.933	31.3108
	17.3373	30.5459	29.8875		13.4167	28.2709	31.436
	18.9323	30.1944	29.7229		16.2945	28.7811	31.2688
	19.6609	30.2928	29.9153		12.9481	26.2437	31.5228
	16.9135	30.3139	29.8227		13.7261	27.684	30.9859
	17.8541	28.7163	29.6702		13.308	28.5435	31.0219
	15.569	29.3707	29.3174		14.705	29.6704	31.2585
	16.2512	28.2876	28.9526		12.7354	28.9069	31.3708
	16.3135	28.7724	28.926		12.5484	29.3357	31.4487
	14.6369	28.8818	28.183		12.1709	28.333	30.6287
	15.0625	29.9789	28.5758		14.1248	28.2086	30.7552
	16.2449	30.177	28.81		14.1774	27.4549	30.6828
	17.4253	29.1896	28.4838		11.5937	28.6494	31.4883
	18.6529	29.5186	29.1412		18.1125	29.075	31.2646
	17.8239	29.3571	28.5592		16.3925	30.2292	31.3972
	14.2252	28.9393	29.1205		16.4073	29.1478	30.6187
	15.2496	27.7514	29.9016		16.8809	30.3933	31.0487
	17.4342	28.0702	28.988		16.6836	29.9288	31.1283
	19.2332	27.1916	29.3721		16.5077	28.4789	31.4245
	18.6447	29.1394	29.7185		15.0955	29.4592	31.5833
	19.735	28.1927	29.5595		16.3867	28.775	31.4816
	19.2194	28.5532	29.0805		15.881	28.7186	30.8337
	21.8166	27.2134	29.8124		16.4657	28.3208	31.078
	13.9012	27.5154	29.8682		14.3671	28.2481	31.5075
	15.96	26.6276	29.7643		13.4774	28.148	31.2453
	15.3685	27.3379	29.6221		13.2681	28.8739	30.9593
	14.5116	27.8983	29.0561		15.3545	29.591	30.845
	13.2874	29.0505	28.8965		16.0544	28.9266	31.167
	18.1126	30.6492	29.0481		13.9199	29.3922	31.3033
	15.0895	30.4425	29.5369		13.1976	29.73	31.3717
	17.2925	30.8521	29.3212		10.8582	30.2091	31.3085
	18.077	32.5165	29.1849		15.4729	29.0832	31.3188
	17.5349	29.9303	28.8135		17.0836	29.2582	31.5022
	14.5556	29.4671	28.8897		15.5285	27.9362	31.4044
	14.0143	27.0813	29.2574		12.6754	28.6487	31.2834
	14.5338	28.46	28.6406		10.8187	27.8463	31.4495
	15.3127	27.5013	29.2723		11.1529	27.911	30.9485
	12.4589	27.688	28.2089		13.0794	29.1503	31.2199
	13.988	28.0438	28.3255		15.0313	29.0909	31.0754
	12.7232	28.0027	28.5713		15.6092	28.9908	31.0629
	13.6028	27.5261	28.0021		15.9155	27.8752	31.3703
	14.5488	27.0854	28.9522		17.6711	29.6573	31.313
	13.2843	25.7498	28.9122		16.075	29.7642	31.1519
	12.5002	26.0011	29.4144		16.2902	28.2929	30.8742
	15.0151	29.118	28.5872		16.0873	29.0285	31.2156
	16.5414	28.8744	28.5843		16.1803	30.8878	31.3967
	17.0656	28.5909	29.1402		15.5101	30.2172	31.6756
	16.0221	28.0917	29.9425		19.8177	29.5197	31.443
	15.0648	29.0976	29.6374		18.0036	30.3943	31.2759
	12.1688	27.4984	28.9703		17.547	29.5833	31.261
	14.3759	26.6089	28.8982		14.2644	29.0392	31.5285
	14.3609	27.6297	29.9285		8.33214	28.5399	31.5207
	13.8234	27.698	29.5858		9.63973	31.2214	31.401
	15.8911	27.1896	29.0287		12.3816	29.9309	31.4325
	15.1229	27.4493	29.2025		12.1948	30.2309	30.9679
	17.1361	26.3863	28.8017		12.1656	29.7866	30.8891
	18.6228	25.4658	29.6901		9.71365	29.0145	31.1942
	16.2783	25.3868	28.7738		13.021	27.9098	31.5772
	12.7523	23.8621	28.9954		13.6206	29.0524	31.1297
	14.8334	26.3699	29.5919		13.5347	29.0824	30.5637
	17.2891	25.9401	29.2753		10.4999	30.6033	31.0498
	18.3753	26.4983	29.1527		10.3625	30.1493	31.4003
	19.5487	26.7732	30.277		10.4945	30.5984	31.4885
	15.3607	31.1158	29.4797		12.3504	30.4247	32.0364
	22.3082	32.0172	29.5682		13.7174	29.6985	31.3985
	20.7417	31.6021	29.085		11.4315	29.1105	31.1004
	21.4484	29.0485	29.6082		13.812	28.9473	31.0365
	20.8851	28.9129	29.5418		13.3884	29.1013	31.6986
	16.788	29.6241	29.7464		12.4102	30.3019	31.4144
	16.9334	28.8616	29.1922		10.9955	29.9847	31.4552
	15.1525	31.2178	29.711		12.4274	30.8678	31.0934
	14.9924	31.8134	29.2758		11.7434	28.9415	31.2529
	17.6057	30.9463	29.402		12.1397	27.7753	31.3461
	16.0318	30.7644	29.2821		10.7569	28.7984	30.782
	18.0578	31.5212	29.4002		12.2145	29.916	31.4788
	18.4694	30.8721	29.4598		13.5149	29.3404	30.7521
	19.3141	31.1072	29.7581		12.5478	30.2261	31.1153
	19.629	29.6924	29.2905		12.6907	29.6411	31.1511
	18.157	29.8332	29.4512		10.7448	29.1261	31.2239
	16.9581	30.1708	29.0704		11.3605	28.6759	30.7721
	18.18	28.7687	29.9332		12.9305	29.5098	31.1083
	16.8144	29.8712	30.5253		12.4675	28.532	31.1324
	19.0832	29.3732	29.8465		14.5708	26.4857	31.2062
	21.8866	30.3096	29.7576		15.8671	25.8045	31.2129
	19.522	30.4372	29.5601		16.4454	28.6753	30.6529
	19.4685	30.6019	29.8941		16.3136	27.044	31.0486
	16.4247	29.7983	29.3326		15.5174	28.793	31.0928
	14.4843	28.9847	29.3481		15.0518	29.1797	31.2059
	13.0343	29.3735	29.642		16.4818	29.6709	31.0377
	15.9035	29.7037	29.355		16.8384	27.7155	31.3075
	14.4465	28.5334	29.7015		19.7852	28.1108	31.2495
	23.5985	28.7984	30.1948		18.5001	28.457	31.2145
	24.3743	30.6315	29.9056		16.905	28.6279	31.3161
	22.1725	29.0331	29.9482		17.5304	29.9853	31.2876
	23.1023	29.0269	29.1876		18.0313	28.8785	32.0229
	22.3799	29.8462	29.5865		16.162	27.5466	31.601
	21.2549	28.8142	29.4956		16.8345	29.0681	31.9055
	13.8093	28.7367	29.0237		18.1476	29.6093	31.5307
	18.0562	28.485	28.5062		15.8116	30.0392	31.1605
	21.071	29.1312	29.0522		15.954	29.3768	30.8166
	21.5756	29.2022	29.3064		14.4699	29.5058	31.0385
	21.8696	30.1599	29.5394		15.4609	30.3482	31.2793
	22.096	29.2059	30.7015		14.2909	29.9056	31.4797
	18.2817	27.9143	31.1032		17.2938	30.5938	31.0492
	15.6692	28.8704	30.2728		15.6738	29.3927	30.9425
	15.773	28.9754	30.128		17.117	30.138	30.8463
	16.5992	27.1245	30.1702		17.056	27.9589	31.2978
	16.2622	30.0774	29.659		18.6842	28.876	30.8072
	14.2765	28.2629	29.4305		18.9053	28.7908	31.1553
	13.8769	29.4831	29.3367		19.463	28.487	30.5612
	14.8119	29.5172	29.7324		21.5906	27.6443	31.5613
	15.5135	30.9117	30.1263		20.6297	27.8912	30.8612
	18.6843	29.696	30.1091		15.8669	27.8146	31.0516
	18.818	29.7067	30.185		15.7271	30.2001	30.8378
	22.8607	29.5854	30.5138		17.7191	29.9232	30.7304
	21.9798	27.8706	29.9722		15.5533	27.3485	31.1577
	21.3907	27.6518	29.8896		16.3193	25.8466	30.8822
	22.9565	29.609	29.7911		18.0426	26.2844	31.04
	16.9535	26.2722	29.6983		17.3058	28.4057	31.8425
	16.044	27.9577	29.4919		16.4284	25.9692	30.1325
	17.9114	29.0081	29.7758		16.7196	25.8576	30.5306
	16.3948	31.0131	30.3998		18.8117	24.2741	30.6173
	19.0373	29.5319	29.1335		22.1908	24.2314	30.999
	20.3255	29.9753	29.4445		22.2768	24.9744	31.2594
	18.5293	30.7035	29.5948		21.9797	24.3229	31.1565
	12.8669	27.7304	28.9548		19.3726	24.2504	31.4162
	13.286	28.8369	29.576		20.6845	24.5988	30.9608
	14.9953	29.8372	29.0325		20.3264	27.2056	31.2146
	15.6797	27.2878	29.7097		20.0196	25.5917	31.1631
	15.0349	27.3439	29.5809		18.191	27.0445	31.1468
	14.3024	28.101	29.4413		16.4862	27.5979	31.1331
	17.1606	29.5215	28.7566		20.54	29.1569	31.6518
	16.4397	30.3151	29.7398		18.847	28.4751	31.3565
	14.9614	28.5897	30.4172		17.1525	27.5465	30.9878
	16.6609	28.6964	29.5244		16.7683	26.4954	30.8979
	20.3445	27.8981	28.7693		15.4769	27.6196	31.3856
	19.7455	26.3288	29.6979		14.7237	28.5527	31.1808
	18.5118	28.4849	29.3418		15.2621	30.2352	31.265
	16.2634	29.2631	28.7967		17.3653	29.4651	31.5685
	14.2266	27.6395	29.0091		18.9974	28.5214	31.4359
	15.6491	28.5547	29.0852		15.6003	28.2653	31.5256
	14.6477	28.2587	28.5405		15.0501	26.2294	31.5952
	15.029	29.3909	29.0182		13.3	28.6804	31.4846
	13.9606	28.3427	28.8577		11.8695	27.5903	31.5938
	13.7475	27.8768	28.9791		13.7594	28.2183	31.1105
	15.7511	26.4463	29.2827		11.2922	25.9549	31.1893
	15.3409	25.5752	29.0015		13.7647	26.0582	31.4083
	18.3034	26.1994	29.7509		11.6514	27.9438	31.6458
	19.7958	26.0506	28.1454		11.1821	30.1442	31.1181
	20.164	25.2201	29.0501		11.3085	29.1454	31.2041
	19.3253	25.7938	28.7742		11.5148	29.8461	31.6497
	16.8554	25.8158	28.9159		9.54853	29.1326	32.0212
	13.914	23.6729	29.5185		18.7964	27.7496	31.2763
	13.7682	23.6855	29.2467		15.9611	28.2511	31.3364
	14.9444	23.5306	29.5529		13.3812	27.3441	31.5435
	15.925	25.3888	28.6299		12.1327	27.2229	31.1455
	16.4974	26.2428	28.8292		14.2382	27.0111	31.5171
	16.1498	27.1107	28.6771		12.443	29.2642	31.6105
	13.7285	25.3086	29.4143		11.9667	28.5375	31.1092
	15.9472	24.6521	29.6843		14.0981	29.5698	31.2951
	12.9486	25.0676	29.4961		15.0165	29.0599	31.431
	14.3615	27.5807	29.0789		15.8217	29.9581	31.0258
	10.8636	27.3167	28.6783		15.041	28.7086	30.5693
	12.73	25.6307	29.6008		13.8385	29.2881	31.1592
	17.0064	25.0789	29.7024		13.2689	28.3627	30.8692
	16.2593	25.0549	29.8394		11.8431	29.2572	30.6564
	12.6653	24.7296	29.5153		16.3214	29.4719	31.2542
	16.7029	24.5711	29.6409		17.4836	29.0257	31.4693
	16.681	24.6843	29.6095		14.98	29.9571	31.7331
	15.8808	23.6865	29.1038		14.9846	29.3179	31.4612
	17.0545	26.7179	29.4846		13.9239	29.5791	31.8937
	19.1356	27.0608	29.2461		14.3238	28.7977	31.3752
	17.0821	27.8495	29.0463		15.165	27.8095	31.0388
	16.1664	28.463	29.7272		14.6472	27.8889	31.746
	14.0252	27.0438	28.814		15.5489	28.9606	31.6638
	14.4597	23.8657	28.7653		15.0383	29.5707	31.4857
	14.2679	24.945	28.8417		14.835	30.0435	31.1365
	14.3828	25.2519	28.808		14.4279	29.9618	31.2164
	15.2917	24.5541	29.0067		13.5005	29.5797	31.2808
	18.3587	24.874	28.9227		13.0102	28.5696	31.852
	17.0671	27.3727	28.4919		15.5549	28.3887	31.0733
	15.8382	26.1042	28.5047		16.7332	29.2397	31.09
	17.6345	25.9454	28.981		15.8434	29.8663	31.4697
	16.3167	28.6484	28.1825		13.8481	29.4737	31.6087
	16.1861	29.1983	29.2146		12.916	28.7622	31.2936
	16.573	27.9621	29.0061		14.1543	29.1655	31.3834
	16.1019	28.8269	28.1089		13.6337	29.226	31.2179
	17.1513	29.9581	28.5727		14.9031	28.4715	31.3402
	15.6525	27.569	28.2296		13.9898	29.2205	31.762
	15.5369	28.4878	29.3958		12.8611	28.0278	31.3874
	15.9215	28.8402	30.0651		13.7549	29.9737	31.6703
	15.3289	28.8233	29.699		13.912	29.7759	31.2309
	14.5155	27.88	29.2918		14.8119	30.3637	31.8669
	12.8301	29.1404	28.2923		15.6404	30.9203	31.2021
	11.6497	28.8907	28.3594		15.9276	29.8445	31.3236
	22.0961	28.4012	28.6982		16.3482	29.1585	31.0404
	21.2642	28.3387	28.717		14.1353	29.6459	31.3358
	21.9259	28.4787	28.669		15.2265	27.8663	31.0551
	15.6186	29.2345	29.5864		15.1534	28.8305	31.2175
	14.1061	29.6116	29.1031		14.1906	27.6412	31.3446
	15.7977	28.8217	29.4145		15.0364	27.4023	31.3931
	15.6416	27.1593	29.3243		14.1432	27.5533	30.3584
	15.3716	28.8598	29.4429		12.6986	28.5846	30.9376
	14.4195	28.5987	29.664		11.2921	28.438	31.1719
	14.0416	27.7246	29.448		13.8422	28.2879	31.6636
	14.1593	27.9792	29.4531		17.6182	28.943	31.4895
	16.9987	29.9036	29.5277		16.2583	29.3564	31.5581
	15.057	28.8507	29.1476		16.8764	29.2956	31.4391
	15.7247	29.2945	29.5994		13.7825	29.848	31.2199
	15.6918	29.4073	29.6282		17.5141	27.533	31.4347
	13.836	28.7333	29.6908		18.9263	29.6604	31.0075
	12.2315	28.8259	29.7289		16.9826	28.0293	32.0419
	11.7795	28.7407	29.7703		15.6219	24.7134	31.5171
	12.9669	30.2481	30.108		12.0129	25.895	31.4376
	11.8221	29.5242	29.4356		14.1592	28.6654	30.9025
	10.9913	29.6043	29.3656		13.5795	28.9037	31.218
	13.5452	29.9398	28.6505		12.4733	29.0304	31.6185
	14.0467	28.4951	29.0752		13.8886	28.6012	31.2414
	15.2	29.0029	29.1703		14.2275	28.4145	31.297
	14.5943	28.89	29.184		12.5684	27.8538	31.4137
	14.0955	29.6596	28.2194		13.917	27.4931	31.5539
	14.775	29.1466	29.2522		15.1107	27.9262	31.3276
	14.8063	29.9631	28.877		13.4399	30.0874	31.1703
	11.9816	28.019	29.0592		13.7642	28.5697	31.1688
	16.5438	26.8511	28.8454		14.7193	30.2853	31.0268
	14.9765	29.4701	28.9733		15.4187	28.9589	31.2106
	15.1803	29.0348	29.6939		12.4113	29.2235	31.3873
	15.3489	28.3477	29.5816		14.3022	28.913	31.526
	16.5911	28.8897	29.3596		13.0933	28.7815	31.2745
	16.1049	29.7894	29.6812		12.7073	27.8762	31.7979
	19.6715	29.2732	29.577		12.3352	27.2302	31.882
	18.5428	29.8612	29.518		13.8887	28.0069	31.4458
	15.9313	30.2565	29.0544		14.2057	27.2784	30.7696
	17.4107	30.7215	29.2518		15.8739	29.4535	31.5536
	20.2185	30.8969	29.3685		12.4101	29.5633	31.1272
	19.798	29.1048	29.4966		9.06717	28.4491	31.7201
	19.1468	29.5262	29.3001		9.33404	28.3201	31.6473
	19.8895	30.9249	29.5982		10.9161	29.0279	31.2245
	16.8764	31.0188	28.6205		11.7412	29.1782	31.621
	19.0901	31.164	28.7189		13.0336	29.0658	31.47
	17.3175	30.6133	29.0577		12.9135	28.1256	31.6249
	15.8918	29.6698	28.9444		12.4422	28.5478	31.3917
	15.7604	29.0974	28.5509		12.5749	28.9616	30.7903
	17.8875	30.1477	29.5895		11.1564	28.8549	31.489
	19.233	29.1167	30.6788		13.8804	29.0814	31.2153
	16.7193	30.6214	29.9162		10.921	28.999	31.2465
	17.872	30.1824	29.5498		15.2072	29.0001	31.162
	16.527	29.384	29.7262		18.3388	30.3713	30.844
	19.1329	29.8169	29.8528		15.1891	29.5555	31.2678
	18.1041	30.5156	29.7693		16.0891	29.2182	31.9665
	15.5621	29.8436	29.7579		13.3597	28.2387	31.0702
	14.5307	28.4505	29.175		12.5455	28.152	31.5588
	15.5418	28.7155	29.0374		14.3491	29.4668	31.3745
	17.3641	29.4493	29.1323		14.7319	30.8739	31.1674
	16.1534	28.9195	29.2974		15.5414	29.1637	31.1366
	14.9972	28.1271	29.6629		14.1232	30.0258	31.3687
	15.1993	27.0291	30.1067		13.4422	27.416	31.0714
	15.9763	26.8913	30.4941		15.5449	28.4308	31.1767
	15.5097	26.9917	29.3833		12.5032	28.4444	30.8798
	15.6117	27.9854	29.6806		11.4472	28.4593	31.2911
	14.5633	28.5942	29.175		11.3966	28.9596	31.1453
	14.8301	29.6206	29.2724		12.2186	28.7405	31.1846
	14.1604	30.4231	29.2698		12.5612	27.7204	31.7516
	14.2679	30.3783	28.5448		13.5022	27.5045	31.2836
	13.8532	30.2326	29.3962		13.5611	29.8191	31.3311
	15.8044	30.363	29.7187		15.0585	29.4578	31.0577
	15.5234	29.2793	28.837		17.3055	29.1532	31.2504
	13.176	29.8273	28.0004		17.8602	28.4563	30.5942
	12.4875	29.3561	28.1683		13.8522	28.8299	31.1389
	15.056	29.1543	28.429		13.9068	30.0543	31.403
	16.7307	29.1478	28.7872		14.1564	29.5469	31.0243
	16.0004	28.6477	28.6666		13.72	29.1739	31.2594
	19.5527	28.5523	28.7402		11.4224	30.336	30.9585
	16.8478	29.3658	28.7671		11.934	27.5383	31.1607
	19.9656	29.4862	28.8453		12.5297	29.8721	31.0621
	19.9809	28.0968	29.3858		11.4085	29.6764	31.5295
	18.3186	27.9388	29.25		10.4038	29.7129	31.3044
	18.9385	29.3982	29.1208		8.86433	30.0544	31.2702
	20.5433	29.9012	28.8507		8.89092	29.6967	31.0986
	19.4578	29.5906	28.8215		13.4655	29.4565	31.5654
	15.621	27.8153	29.1961		13.5059	28.1396	31.2443
	16.9701	28.0783	28.8427		17.3144	28.7721	31.4939
	16.9231	27.815	28.8507		17.525	27.9432	31.7969
	17.4914	28.2959	29.3215		16.2018	28.6564	31.3743
	16.2316	27.5029	28.3793		15.8112	27.9926	31.495
	15.5781	25.5334	29.204		13.5973	27.6197	31.4131
	17.8314	26.2393	28.4264		13.6593	26.1631	31.3361
	17.8571	25.6669	28.1147		18.2056	27.2165	31.666
	15.0132	27.4526	28.6325		15.8293	28.0473	31.1925
	17.1626	27.7893	28.9379		15.7628	28.8694	31.3822
	17.1923	27.3606	29.0281		14.9815	28.087	31.2737
	17.4813	29.034	27.5792		15.5178	27.2939	31.3556
	17.401	27.2333	27.2454		15.0544	28.0017	31.6652
	14.5708	28.0396	29.8673		16.4428	28.8361	31.1605
	13.7824	28.118	29.8507		15.8992	28.8109	31.4844
	13.8327	28.7613	29.391		17.6638	28.2851	31.2777
	16.4782	28.5677	29.4626		17.6569	27.0984	31.0221
	16.207	28.2715	29.2904		11.1445	27.3379	31.2301
	14.1647	29.3492	29.5464		12.0953	27.329	31.2062
	15.9443	27.9358	28.2505		14.4992	28.8731	31.5587
	13.8521	28.4375	28.633		12.3856	27.9859	31.4276
	14.6033	27.9895	28.477		10.7826	26.8985	31.3878
	15.2764	28.7269	28.9793		11.2345	28.2414	31.9218
	16.2274	29.5238	29.2001		15.3081	27.977	31.7531
	16.5721	29.5715	30.336		15.8384	28.1586	31.0174
	18.2554	28.8522	30.2683		12.672	26.8254	30.8918
	20.878	27.9396	30.153		11.5798	26.1196	31.1735
	17.4586	31.3775	29.6041		12.265	26.795	31.1456
	17.5331	30.8247	30.7386		12.5672	27.584	30.5101
	19.4429	31.1455	29.6837		15.7586	27.7302	31.3409
	21.6901	31.3201	29.839		9.2655	27.626	31.2499
	22.4161	29.2242	29.4699		12.4566	28.4821	31.5575
	22.1607	29.2082	28.9558		12.7464	29.1098	31.7191
	19.6636	29.5473	28.9211		12.5941	29.0827	31.5728
	22.1551	29.3257	29.4667		10.4381	29.4139	31.6723
	19.3384	27.8222	28.9591		11.85	29.8884	31.2343
	19.2595	29.8567	29.096		12.8706	29.5533	31.0833
	16.397	29.7338	28.5411		12.7844	29.6851	31.4456
	14.8531	30.0795	28.6987		11.2741	28.8505	31.5872
	13.0994	28.9759	28.4468		10.7802	28.7102	31.4784
	15.674	29.128	28.1783		10.7734	28.6607	31.097
	15.5434	29.3751	28.9516		11.3156	28.3714	31.5904
	14.7352	29.1039	29.1475		14.7051	27.6072	31.3638
	15.3827	30.2795	29.2908		11.6924	28.6649	31.4739
	14.47	31.2765	29.3658		12.2794	27.3819	31.1232
	14.5719	29.8975	28.9748		12.3451	27.1324	30.992
	11.5988	30.4132	29.6897		12.0162	25.7614	31.0246
	12.9509	29.9563	29.9095		12.0024	25.8172	31.4037
	13.7021	29.2379	29.6297		13.1928	26.3602	31.3888
	12.9324	28.9492	29.3343		15.4181	26.821	31.1944
	13.8358	29.5299	29.5703		13.4494	25.9668	31.6554
	13.3876	30.6378	29.7122		14.4483	26.7624	31.3432
	16.9956	29.3325	29.647		11.6758	25.7752	31.5217
	17.0995	29.1065	29.4133		13.2542	30.6296	31.3348
	17.2875	27.7994	29.8143		13.2608	28.7747	31.3812
	15.7293	29.6332	29.7357		10.9822	30.4481	31.6084
	15.6816	28.6565	29.3235		11.93	30.4512	31.2851
	17.9252	24.5775	29.9012		13.8107	28.9936	31.2869
	17.969	25.8374	29.7903		14.8435	29.9642	31.1034
	16.9449	25.501	29.0304		16.2276	30.5339	30.9632
	16.618	27.3598	28.8852		17.2441	30.9181	31.0054
	16.9411	27.1841	29.4384		13.6731	29.259	30.9982
	17.0011	26.8583	30.1284		16.2602	30.0925	31.199
	16.1477	25.5704	29.5949		16.0376	29.5609	30.5698
	15.105	27.5462	29.8036		17.0424	28.7666	31.1521
	17.8421	28.8056	29.8542		18.4741	28.5214	31.9883
	15.4296	28.2693	28.6713		10.6723	29.435	31.7666
	17.802	28.1837	29.4969		12.3792	28.3915	31.8051
	18.5311	27.2316	29.9497		13.0766	29.7382	31.3031
	17.2427	27.9026	29.6767		16.0255	29.8017	30.864
	18.2359	27.8945	30.8883		12.8053	30.151	31.1983
	17.9587	28.0261	31.295		13.1926	29.5982	31.2007
	15.8399	29.8845	31.0586		14.4411	30.4726	31.3254
	15.3686	28.4314	30.6172		14.2141	27.6529	30.9316
	13.4108	27.304	30.8568		14.4978	29.8311	31.1657
	14.7061	26.7551	28.3029		12.2193	31.4809	31.5944
	12.8299	26.8347	28.6531		10.4832	30.9283	31.4219
	14.8235	27.9863	28.0237		12.0962	29.6411	31.5444
	13.8718	23.8006	28.4782		12.2617	28.9877	31.7267
	15.0004	22.713	28.5524		12.441	30.5348	31.5933
	14.6823	24.217	28.7665		14.5114	30.2885	31.0805
	15.5378	24.7201	28.9791		15.9064	31.3723	31.4388
	15.962	24.281	29.235		12.9865	30.0798	31.0718
	13.4599	25.7011	29.2951		13.9322	31.121	31.1889
	12.9834	26.3609	29.3173		13.1568	28.9396	31.4016
	11.1898	26.0612	29.1719		12.6619	29.5745	31.3042
	13.4626	25.6505	29.352		10.3206	29.8248	31.5827
	13.1832	27.0767	29.6554		13.0546	29.6678	31.2685
	12.8567	25.7475	30.5309		14.7166	27.203	30.9446
	12.9809	26.5541	29.5239		13.1308	28.3561	31.2861
	12.8567	26.5757	30.1407		16.8183	28.7179	31.1292
	19.2045	27.1691	29.7005		11.8894	30.0049	31.0976
	17.8438	28.1043	29.5612		12.4121	30.709	31.3091
	17.5089	26.6443	29.4737		13.7712	28.3113	31.4782
	17.3636	25.9537	30.0491		12.3787	28.3009	31.1318
	16.6675	24.352	29.8241		10.7828	29.299	31.5401
	15.157	25.7983	30.0287		14.0179	29.4756	31.5635
	16.0399	27.1825	29.8289		14.2034	29.3327	31.3944
	17.5495	28.1298	30.1383		14.2298	27.8304	30.7721
	19.7347	27.448	30.5203		14.063	28.2903	30.8006
	18.3107	27.5838	30.2221		16.36	28.6966	31.1119
	16.5832	26.9968	30.2461		14.3506	29.5684	31.2905
	17.353	27.7806	29.9144		15.9948	28.4768	31.0361
	17.8816	26.4819	30.4589		15.0002	27.4399	30.3645
	17.8294	27.0546	29.1874		12.2921	27.556	30.2675
	17.6217	27.2412	29.9051		10.7108	27.1255	30.678
	17.2885	27.533	30.2384		14.5421	27.3573	30.9685
	18.0091	27.9506	29.3331		16.5685	27.8261	30.7613
	16.332	26.5636	29.7655		18.257	27.4652	30.9847
	17.0474	26.5606	29.7632		17.8767	27.9695	31.1486
	16.7105	27.9808	29.4125		15.4382	28.616	31.0179
	16.6913	27.221	29.1972		13.8078	28.961	31.0286
	15.4193	26.8974	28.7874		15.0041	28.9062	31.1168
	21.5363	27.3522	28.9057		14.942	27.1897	31.2795
	19.7452	27.9138	29.2548		14.9129	28.4599	30.967
	20.3338	29.2771	29.3354		11.3656	27.7393	31.4271
	22.019	29.3607	29.5879		11.8767	29.2421	30.7448
	23.022	24.2093	29.2898		13.7699	28.6397	31.2961
	22.1371	25.6956	29.2259		13.722	27.3703	31.0231
	21.9563	27.7159	29.0579		11.624	27.0199	31.463
	20.3748	27.2222	29.0171		12.1101	26.4384	31.4323
	21.9803	27.4191	28.9937		12.8801	25.5148	31.465
	19.6325	27.0448	29.4446		13.5405	27.5878	31.0237
	20.373	25.9343	28.768		12.6049	26.7592	31.3762
	19.7265	29.3621	28.8663		14.1087	27.8001	31.2891
	17.069	29.4025	28.2005		13.2642	27.6818	31.4321
	20.8284	27.9991	28.2382		14.3983	28.4546	31.4632
	16.5758	29.2991	28.2005		14.4121	28.1164	31.5391
	17.9579	28.9876	30.2359		15.1501	26.6947	31.3895
	18.278	27.9575	29.3757		9.39975	27.5173	31.4488
	19.101	29.3224	29.3008		8.7084	27.7311	31.0826
	18.1778	29.884	29.2732		11.7063	29.9943	31.2337
	17.3782	28.0556	29.6167		11.371	29.3658	31.3658
	16.5499	29.9642	29.6702		11.7956	30.0453	31.3295
	19.5722	31.0579	29.6331		11.8437	30.3068	31.3641
	17.4945	30.6986	29.445		11.2608	24.8826	31.1865
	17.7119	28.9411	29.3069		13.2476	25.1899	30.7946
	17.1304	28.3828	29.5516		11.5607	25.0154	31.439
	19.5552	28.302	29.6506		11.5235	26.7741	30.926
	20.1891	27.8718	28.9848		13.5156	28.3927	31.1561
	20.2375	29.0159	29.5117		12.83	26.9227	30.9929
	20.4928	30.5007	29.0211		12.991	28.8151	31.7574
	19.6799	29.7845	29.0741		15.0754	26.9383	31.704
	16.8254	28.1497	29.5302		16.7141	28.5188	31.2595
	16.3962	29.1602	29.4327		13.2298	29.355	30.8352
	16.5856	28.4067	30.1754		13.4639	30.8678	31.3552
	16.6855	26.7069	29.8575		13.2955	31.1061	31.1902
	15.662	26.832	29.8037		14.9673	30.1752	31.4476
	17.2197	27.4846	29.6793		14.8573	30.2481	31.3541
	16.3548	27.8866	29.6105		12.0251	29.4813	31.2565
	14.9719	27.988	29.2348		12.2082	31.0174	30.6157
	17.9461	27.5481	29.2845		13.5003	30.5647	31.2568
	17.0731	27.8895	29.0903		13.0688	29.9242	31.654
	18.0227	27.6504	29.6569		14.699	30.1611	31.4766
	16.652	26.5974	28.6857		15.5469	28.363	31.4438
	16.2762	27.0634	30.0263		16.8238	30.0491	30.5997
	17.822	28.9258	28.6033		11.212	29.155	31.2938
	15.6338	27.2098	29.0227		11.7305	29.2862	31.2817
	16.5425	27.1465	28.0138		11.2397	28.519	31.2098
	15.3928	28.6383	28.3725		12.6144	30.2386	31.5568
	17.2237	27.9438	27.9039		12.138	31.1424	31.3642
	16.1597	27.923	28.88		13.843	30.3592	31.2324
	14.0007	27.2353	28.571		13.9367	28.6855	31.0582
	12.5379	26.9339	28.3004		13.7215	29.9134	31.2096
	12.5521	27.8804	29.2075		11.0616	27.75	31.4539
	12.3799	28.7783	28.77		12.4691	27.9184	31.6201
	12.7763	28.054	29.574		12.1916	27.0089	30.9981
	12.2928	29.077	29.628		11.3584	28.8868	31.1867
	11.96	28.4961	29.3757		9.80567	29.2655	30.9699
	11.9878	29.1462	28.3623		12.6203	29.5139	31.3724
	14.871	28.4246	28.7502		13.8145	29.369	31.4301
	14.1574	27.5056	29.1274		16.3414	30.5145	31.0867
	13.4303	25.0162	29.4818		14.691	29.9514	31.2947
	15.9388	26.4149	29.5089		13.8414	28.2576	31.1496
	17.2017	24.213	29.225		14.8063	28.0193	31.3514
	14.5576	24.2034	29.5192		17.77	28.5555	31.3105
	16.597	23.4953	29.1857		16.8736	29.746	31.2316
	16.9291	23.8544	29.6444		19.9862	29.6785	30.9881
	15.5214	24.8866	29.6596		23.0696	29.1858	31.2338
	16.5569	25.6582	29.2955		20.4615	26.45	31.1346
	17.4958	24.6084	29.4699		17.5065	25.8443	31.5044
	18.3774	26.0955	29.3051		17.4578	25.8477	31.4198
	12.9376	27.3267	30.0317		17.8194	24.3428	31.5786
	14.3904	28.5488	29.7299		15.3662	29.3563	31.5855
	15.8323	26.8273	30.1622		15.1823	30.4276	31.3408
	15.0964	27.0831	29.6353		17.7582	30.0617	31.4427
	13.4779	27.2825	29.6864		11.4397	29.7026	31.5708
	14.6104	25.5706	29.2214		12.4168	29.6672	30.8245
	16.0792	25.1488	28.7799		12.5282	29.266	31.0948
	15.4941	26.3305	28.6509		11.0448	27.5583	31.1486
	17.7085	26.4323	29.1842		12.3279	27.7255	30.8036
	15.6913	26.5668	29.3408		11.0822	27.7505	31.3299
	12.6603	26.1563	29.4649		9.15441	27.2879	30.6505
	13.7952	25.6325	29.1978		10.8283	28.0514	30.9945
	13.6966	26.2287	29.7489		8.76223	26.403	30.5077
	12.2319	26.9912	28.839		9.79655	27.8535	31.0029
	13.576	25.8022	29.2994		17.9373	27.0547	31.0244
	15.0695	26.0391	29.155		17.8457	27.223	30.8202
	15.1795	26.9518	29.4923		16.0327	27.951	31.1651
	16.7473	27.6906	29.2661		13.9668	27.5187	31.8297
	16.905	27.8462	29.204		14.2622	28.5269	31.5471
	17.2867	29.2059	28.7864		16.961	28.2792	31.3559
	19.2627	27.447	29.5165		16.8031	27.4195	31.6902
	20.3191	27.5781	29.0865		18.1789	27.7287	31.5947
	18.9332	26.5789	29.0237		15.4679	29.8122	31.3377
	16.9375	27.7745	29.4346		16.4087	29.4396	31.3553
	16.7595	27.6074	29.1566		16.5673	29.8536	31.5723
	17.5717	28.3449	29.2935		18.5372	28.7387	31.7476
	16.0514	27.9724	29.4737		18.8088	29.8763	31.6869
	17.639	27.7659	28.9163		11.3818	30.9042	31.0082
	17.8333	28.3726	29.7734		11.1669	29.2427	31.459
	19.0762	26.5846	30.4531		10.1835	26.514	31.7474
	15.9013	27.6866	30.225		10.4724	27.0574	31.016
	17.0683	28.2847	29.7487		11.3035	29.0753	31.327
	15.6857	26.1545	30.1842		13.8553	28.8928	31.0514
	15.2619	27.5634	30.2754		14.5422	28.596	31.6277
	14.0753	28.8416	30.2274		16.0201	29.7387	31.4886
	13.628	28.0222	30.3203		14.963	29.3642	31.3142
	16.07	27.5144	30.104		17.5287	29.3018	31.7203
	19.1309	26.6706	29.4419		16.4762	28.7362	31.2306
	14.8113	28.4808	29.8251		16.7622	27.857	31.9979
	16.5932	25.7941	29.7425		14.3568	28.5624	31.2403
	15.3677	26.978	30.1317		17.2865	28.971	31.2386
	14.979	27.0942	29.9367		14.3344	28.0219	31.0577
	14.9295	26.5978	29.4979		14.7494	29.1142	31.1499
	16.2468	28.155	30.0597		14.8827	28.9589	31.1846
	18.7778	26.6105	29.4468		15.0686	30.2503	31.2883
	16.4089	28.1008	29.539		14.4377	30.5377	31.6697
	15.1759	26.8548	28.9421		12.2052	30.3585	30.3583
	17.281	26.8198	29.6095		12.2864	30.634	30.3441
	17.1965	27.4332	29.5599		14.8222	30.3416	30.6724
	16.8568	26.7538	29.3638		14.6756	31.1677	30.7501
	20.3667	27.3058	29.9699		12.6186	27.6542	30.3136
	17.4171	26.3983	30.6225		12.1991	25.226	30.7321
	19.1752	27.0871	30.7519		13.2097	25.3954	30.9142
	18.1009	26.6409	30.2513		12.4559	25.8267	30.664
	15.7533	26.7137	30.5163		11.2112	28.8845	31.2606
	14.0999	26.8074	30.4653		10.5675	27.7858	31.8596
	14.9117	27.8514	29.3726		12.8326	28.2746	31.3141
	14.3631	26.5951	29.2077		12.3827	29.6814	31.2106
	14.6983	26.1603	29.8862		13.6101	29.2852	31.0698
	15.8336	28.7226	29.9388		13.0662	28.0255	30.9495
	16.1016	29.9892	30.1774		15.1784	28.4844	31.4419
	16.3101	29.0342	30.0096		15.834	29.0455	30.9031
	15.2546	26.6414	29.6493		14.1709	27.2268	31.3523
	16.0395	27.6115	29.41		14.0412	27.5677	31.2517
	18.9014	25.9055	29.2052		12.4312	25.5308	31.1092
	15.8802	26.6416	29.4081		13.7275	25.1523	31.3438
	15.9276	25.5255	28.6342		12.9588	26.6707	30.5801
	17.3546	28.7211	28.6469		11.7249	27.6454	31.2622
	17.885	28.562	28.3928		11.6477	27.4672	31.0939
	19.2738	29.1563	28.4553		12.1357	28.3865	31.213
	16.7165	28.3327	28.573		11.4974	27.9074	30.9077
	17.6002	29.5406	28.4362		13.4415	27.7931	31.4157
	17.0752	29.5131	29.1252		13.0866	27.4973	31.2743
	17.3349	32.5884	28.642		11.3057	28.31	31.5949
	18.8926	31.9967	29.387		12.0332	27.7242	31.4299
	18.1101	28.6893	29.2142		13.1726	28.396	31.0342
	17.823	29.7466	29.316		15.6623	27.8683	31.637
	20.5338	29.4638	29.6237		15.3685	27.9803	30.9757
	20.6134	29.1841	29.4336		11.7347	28.2951	31.5479
	19.7171	30.4509	29.6711		14.3806	29.1285	31.0118
	20.3628	30.4404	28.7659		12.6744	29.208	31.4002
	22.5861	29.432	28.5773		13.898	26.8848	30.9576
	22.9469	27.4131	28.6397		15.8041	27.726	31.1416
	20.2054	29.6222	28.8445		13.6141	29.5164	31.204
	18.5758	29.5245	28.8888		12.4519	28.6643	31.2144
	20.4781	27.108	28.6785		13.4796	29.3098	31.3443
	22.506	28.2145	29.3419		11.4341	29.9173	30.9769
	20.9761	27.7302	29.1503		13.352	28.9653	31.294
	21.5671	27.3258	29.6526		13.9785	28.7816	31.1825
	22.5909	25.9744	29.4304		12.9382	30.5792	30.676
	21.7713	25.9794	29.9777		12.9584	29.0869	30.851
	20.4888	25.8487	29.1677		11.9542	30.017	31.2485
	17.735	25.9622	29.6729		10.584	29.8143	30.9024
	15.8113	25.9915	28.7315		13.6664	30.0502	31.1439
	14.8305	27.841	29.2607		15.7499	30.4853	31.1513
	17.2998	28.4787	29.2398		14.255	30.7953	31.2683
	19.1424	27.5131	29.3325		15.4832	30.2525	31.6642
	14.7847	31.2686	29.1998		18.6484	29.6979	31.7292
	15.9354	30.7543	28.4923		17.3299	29.78	31.1834
	15.7503	29.659	29.504		17.7713	29.0769	30.904
	16.6179	29.176	29.023		15.6408	30.218	31.3119
	17.5187	31.2042	28.9099		14.018	29.3112	30.8226
	17.2198	30.3955	28.9787		13.2774	29.1701	30.7613
	15.4061	30.7033	28.7784		10.6929	29.0133	31.5265
	13.8037	26.473	29.4501		10.257	30.0119	31.071
	15.7525	26.2274	29.4266		9.10655	28.9572	31.2498
	16.729	26.3809	29.0519		10.3493	27.5778	31.11
	17.1725	25.7816	29.2403		15.3699	29.0844	31.247
	15.1031	28.378	29.3325		14.5025	30.3792	31.1101
	15.9794	28.1901	29.2132		13.4401	30.0929	30.6683
	15.7161	28.9479	29.7878		17.0988	29.1881	30.5593
	16.082	28.0886	29.809		10.8511	29.7064	31.2923
	13.3145	26.0153	29.4201		13.4749	28.2044	31.3046
	16.6199	24.7656	29.1993		12.3491	28.8613	30.8894
	19.004	27.0001	29.2649		11.626	27.1068	31.2183
	18.5599	26.8582	29.7591		14.5377	26.359	31.51
	14.7128	26.5815	30.634		16.7309	28.6999	31.1149
	16.0567	27.458	29.7933		13.7206	29.5573	31.7209
	15.0106	25.6339	30.0489		13.4031	28.3383	31.1878
	18.7103	28.3716	30.5929		15.7155	28.6216	31.5007
	21.6492	26.5845	30.6424		14.7872	27.2896	31.5566
	21.3704	24.9372	29.6361		16.9592	28.4258	31.4919
	18.9418	24.1895	30.0903		15.3846	29.5959	30.7733
	19.0268	24.6656	30.3737		15.8611	28.8448	30.7896
	14.9214	24.801	30.3735		13.7227	28.8661	30.5111
	15.5941	29.1691	30.8239		15.1187	29.8575	30.5332
	17.8149	28.0201	30.4093		14.4317	29.161	30.682
	16.6967	29.4848	29.8827		13.9415	27.6039	30.849
	15.6039	28.3448	28.976		11.9563	27.1727	31.3409
	19.3096	31.0877	29.7177		13.2144	28.4489	31.8234
	19.019	31.0394	28.6425		12.5395	29.0489	31.6521
	17.8081	29.1724	29.4614		12.0717	28.8214	31.2567
	14.9209	30.4339	29.8694		9.95289	29.2649	31.1569
	16.1988	30.205	30.0515		10.3419	29.9289	30.7974
	18.0231	28.5027	28.6329		11.0509	29.196	31.2498
	18.35	28.0817	29.6493		10.6509	29.1096	30.5734
	16.0716	28.7697	29.0568		14.0477	29.1004	31.2127
	16.9222	27.9139	30.3968		14.9782	29.6566	31.1026
	18.3395	27.4082	29.958		13.0056	30.019	30.9788
	18.5086	29.0123	28.3591		13.2134	29.1555	31.1708
	18.6653	28.3601	29.2679		14.3686	28.166	31.5049
	21.8132	28.0802	29.3305		10.1305	28.4912	31.4094
	22.7135	29.0467	29.1804		10.7786	26.6077	30.5394
	21.4566	27.4901	29.2308		12.7369	26.6032	31.2775
	19.1079	29.1479	29.6825		13.4742	28.266	31.4617
	16.5701	28.2989	30.0691		14.0221	29.6661	31.3941
	18.4035	28.986	29.9803		14.1793	28.7953	30.8826
	19.6901	28.4924	30.2586		11.4492	27.5872	31.2662
	18.8983	28.2098	30		16.2524	28.3915	30.6671
	18.867	28.6624	30.4735		13.9	28.3173	31.2122
	20.9021	28.3834	28.6351		12.5152	28.7601	31.1531
	18.6684	29.2422	28.3163		11.9678	26.3119	31.5885
	19.2246	30.8009	28.9181		12.9159	26.9748	30.9527
	17.9795	29.4069	28.855		12.9791	27.1546	31.5134
	17.2429	29.166	28.5759		15.2506	29.3737	31.6833
	13.7485	30.1199	28.6734		13.4124	29.5554	31.5683
	12.4801	29.7882	28.8357		13.0389	27.0324	31.2115
	12.0566	30.5298	28.6938		14.4307	28.5586	31.3783
	13.2911	30.171	28.9738		13.6062	29.1984	31.7128
	15.4012	31.1713	28.6682		11.7035	28.9028	31.1108
	13.7007	29.3041	29.4574		11.0455	28.7576	31.4344
	15.3029	28.9317	29.1292		10.3805	28.9625	31.8063
	19.3435	28.5814	28.9218		14.1708	29.5574	31.7809
	20.4953	28.2207	29.3545		16.8767	29.2218	31.0573
	20.1972	26.6402	27.9154		15.9901	30.2554	31.2774
	19.074	28.3955	28.1522		15.4889	30.0023	31.1012
	21.0704	26.29	28.1496		16.2475	30.3586	31.0879
	17.2501	26.8872	27.9931		16.8824	28.69	30.3909
	17.5063	28.4251	27.7777		13.9971	29.926	31.0853
	17.7874	26.9143	28.8317		13.2055	29.4417	31.191
	17.7948	26.3735	28.7331		14.7469	29.802	31.1253
	15.3375	27.8397	28.7205		14.0352	30.2375	31.3587
	13.9307	28.5039	29.3125		13.9502	30.9309	31.6278
	14.4455	27.1188	28.7186		16.3202	29.7204	31.7206
	15.0038	28.2565	29.3232		15.4935	29.5356	31.5201
	13.9214	29.1035	30.6278		17.1154	30.9342	31.2115
	12.8557	28.485	30.2547		15.018	30.8164	31.3002
	13.5658	29.8952	30.0467		16.2087	30.5103	30.5423
	15.0962	29.8437	29.8245		12.7311	30.2949	30.9653
	15.9778	29.8962	29.8442		10.9004	29.2893	31.5076
	16.0402	30.1168	29.6065		11.818	29.1981	31.341
	16.6196	31.4776	29.6987		13.6163	28.6569	31.3051
	17.8308	30.1151	29.3826		13.5779	29.5027	31.1977
	18.3011	28.6737	30.3544		12.3143	29.0622	31.1757
	14.7951	28.8177	29.3342		11.8482	29.0063	31.3519
	14.2406	28.3353	29.5173		12.9339	28.6633	31.1575
	18.526	27.6483	29.589		12.7448	29.0439	31.177
	16.916	27.584	28.9653		10.5548	29.7038	31.5891
	18.1648	27.9967	29.1838		9.47204	28.2289	31.2598
	19.5515	28.9494	29.4983		8.65922	28.4997	31.2467
	20.5767	28.6998	29.753		10.0559	28.7192	30.9036
	13.0155	27.7837	29.2614		8.40438	28.1719	31.2781
	16.6984	27.3876	29.7618		9.87272	29.7023	31.0882
	14.1562	26.5935	29.7294		10.3307	27.4695	31.7231
	13.3429	26.5182	29.5808		10.9521	28.2876	31.289
	12.3774	28.2394	29.3616		12.4092	28.6315	31.1436
	15.0499	26.9417	29.5029		14.0758	27.0504	31.5248
	15.733	28.4049	29.4064		16.154	27.4263	31.2914
	16.4547	25.3763	30.157		13.5375	28.2176	31.4816
	15.8644	24.9597	29.8975		14.2263	29.3803	31.3997
	15.6389	27.1588	29.4835		14.5629	28.1068	31.2613
	15.8641	26.3763	29.636		14.8708	27.3036	31.4992
	13.7967	27.9028	29.779		16.3885	27.6859	31.4746
	13.8945	26.6617	29.1686		13.82	28.6001	31.2642
	14.8552	26.5492	29.5324		12.8011	28.2705	31.5169
	16.8783	26.389	29.2024		12.2519	29.2873	31.5688
	16.584	25.8885	29.18		12.2478	28.4406	31.5796
	17.2912	27.4114	29.1933		13.7577	28.6462	30.6695
	16.392	26.4096	29.3067		11.0896	26.8382	31.3286
	17.8473	26.6319	29.4232		10.3143	28.4417	31.0142
	17.0001	28.597	29.6251		12.1818	29.6686	31.0921
	16.8227	28.263	29.5751		11.4653	28.9314	31.6087
	15.9745	27.6505	29.2267		12.3639	30.2623	31.7492
	15.2728	28.0002	29.2032		9.84692	30.3846	31.2737
	16.6981	26.1448	29.2821		10.4991	30.2221	31.4872
	17.0538	27.2286	28.6828		12.5883	31.2826	31.5488
	17.2826	27.4415	28.6036		14.8555	30.8624	31.5174
	18.9185	30.7083	28.4868		13.2081	29.9658	31.3558
	19.6518	30.1252	28.5682		12.7363	30.0008	31.7626
	19.3095	30.5899	28.4161		14.1672	29.6309	31.3147
	20.1289	30.8094	28.349		14.0672	28.662	31.3027
	12.9065	29.8731	28.5249		14.3151	29.7257	31.4163
	16.1352	29.5998	28.7408		15.474	27.6214	31.2383
	16.9262	30.247	28.3615		16.1542	28.6675	31.2119
	19.3666	30.3777	28.5613		13.1651	28.3232	31.1305
	21.1293	29.7457	28.1091		12.4231	28.8094	31.0664
	18.0849	29.0101	28.026		16.3775	29.7636	31.1097
	13.9527	28.7339	28.7873		14.6023	27.3615	31.4877
	12.1904	29.7112	29.3646		14.5968	29.5627	30.9062
	12.8948	28.7566	28.4895		14.7328	28.5266	30.6532
	13.0638	28.9708	28.997		11.9927	29.6003	30.4583
	14.5579	27.6056	28.6961		12.865	28.2642	30.5489
	14.1236	28.0597	28.7078		13.8878	28.9353	30.9443
	15.9766	27.6544	28.4882		14.1222	29.1657	31.0113
	15.6888	29.5178	28.2755		13.3137	29.2163	30.8938
	14.2319	30.3958	29.3419		13.5627	28.6486	31.3185
	15.1424	29.7395	28.8075		16.4119	29.4268	31.3171
	15.6676	30.4319	28.8341		19.7503	28.0296	31.382
	15.9297	29.928	29.5625		17.6885	27.8099	31.3865
	17.4344	29.9026	29.5995		15.7362	28.3503	30.8775
	18.2195	29.3776	28.6011		13.8431	29.6729	31.1582
	19.6056	30.4126	29.3781		10.8798	29.5163	31.0739
	18.939	30.0193	29.3875		13.9742	29.8115	31.2021
	17.2853	31.3828	29.4001		15.9368	28.3676	30.931
	15.9077	32.0422	29.6324		16.0347	30.0263	31.4481
	15.1539	30.924	29.0746		17.2454	28.709	30.8391
	14.9623	29.1139	30.1656		13.0958	29.0251	31.4494
	16.8516	29.8391	29.2622		15.2798	30.431	31.2342
	16.4389	28.4473	30.1654		13.2563	29.5565	30.52
	15.7239	27.7989	29.3187		13.9705	29.8794	31.1794
	20.2163	27.0562	29.5319		15.6098	28.5546	31.0851
	17.8985	26.4448	29.1832		15.9204	29.9776	31.0717
	15.7338	25.9473	28.9875		17.0978	29.2158	30.7015
	15.5911	26.5645	28.896		19.1132	29.6583	30.7552
	14.5006	26.2548	29.011		16.8938	27.7935	31.0298
	15.1079	27.7914	29.8553		19.6101	27.9925	30.7106
	13.6136	28.2768	29.5425		18.7229	28.1237	31.2612
	15.6065	28.5129	30.9898		17.4768	30.1039	30.9651
	15.2761	27.148	31.018		15.1823	28.2611	31.3238
	20.5361	27.7939	30.2051		16.3869	28.4386	30.7556
	22.2194	26.4533	30.0228		14.4806	27.4528	31.4244
	20.3404	27.8145	29.2889		14.4671	27.522	31.2483
	16.3667	31.5411	29.1866		13.6553	29.018	31.3631
	16.8828	31.4258	29.4911		14.0975	27.9625	31.698
	14.6333	30.3312	29.3136		14.8077	29.1736	30.9946
	14.121	29.0938	29.809		18.4042	29.3523	31.0385
	17.089	29.9756	29.8788		15.9421	30.3348	31.3875
	20.289	30.0055	29.6117		14.8231	28.8326	31.877
	22.4531	30.6685	28.9789		14.9515	29.8859	31.4474
	20.6008	30.9969	29.3648		15.5782	29.6536	31.1944
	23.327	30.9482	29.4591		15.7181	30.9733	31.6214
	21.5286	30.3401	29.1628		13.7461	29.9508	31.4383
	18.5403	29.3193	29.4288		14.3138	27.7156	31.2699
	17.0065	29.7249	29.3		13.0957	29.8583	30.7498
	15.9901	29.4682	29.4521		11.6157	28.5747	31.6836
	17.5034	32.0179	29.051		11.5483	30.4081	31.9085
	15.7608	30.2421	29.1491		11.9024	28.0985	31.8507
	17.0279	30.4811	29.2509		10.9988	27.8402	31.3229
	18.1059	30.3131	29.2115		10.8202	28.9107	31.4206
	16.2802	30.7726	29.184		12.2019	29.4208	31.6964
	15.4605	29.8128	29.4024		11.5797	29.4695	29.5765
	15.2595	28.6975	29.2093		12.5824	28.5506	31.2996
	15.732	29.4832	29.2149		11.5339	29.3905	31.4978
	17.3543	29.8937	29.0461		11.9004	28.0318	31.0137
	19.9737	30.7306	30.2286		13.1649	27.6702	31.4548
	19.8188	30.7481	29.573		13.4312	29.3678	31.5819
	18.5059	28.4773	29.3888		12.6709	30.2016	31.2412
	18.8453	29.4306	29.3295		13.3485	28.1108	31.3602
	15.3281	30.2056	28.9891		12.6471	29.0509	31.2221
	16.2492	29.2051	28.3393		13.4695	28.7867	31.4363
	18.0106	29.6983	28.9233		11.8482	30.0532	31.2654
	19.3234	29.4946	29.0155		12.9845	28.5703	31.5037
	15.8368	29.0643	28.7377		11.5645	27.5801	31.3245
	13.5382	27.1264	29.1739		11.2991	27.634	31.0908
	14.712	25.9455	28.9673		10.6052	27.1334	31.3268
	18.2696	27.3389	29.4136		14.2107	28.6716	31.7396
	19.7608	25.8475	29.4499		12.2355	28.2129	31.3308
	18.13	28.8996	29.4948		13.8865	29.5189	31.0798
	13.9155	30.0188	29.833		15.3969	29.3285	31.3655
	13.8903	28.2876	30.0937		13.2146	29.2034	31.2272
	16.5235	27.8765	29.3746		11.782	28.8835	31.352
	15.669	29.4882	29.2954		11.5213	28.3176	31.0594
	18.4783	28.7047	29.1492		11.7704	26.907	31.2032
	18.5603	28.135	30.3424		12.0132	24.4746	31.0147
	18.9844	27.9711	29.3806		11.9616	25.0258	30.8511
	18.2385	28.6026	29.6501		11.4173	27.5989	31.2808
	17.2671	29.4583	29.3057		10.6768	27.1546	31.1645
	18.0389	29.3493	29.7421		13.3653	29.1669	31.2808
	18.6778	30.232	29.4781		11.4615	29.1941	30.8354
	21.1588	30.4466	29.0976		14.7496	28.7854	31.2526
	18.6044	30.2595	30.1114		13.837	26.1894	30.9984
	15.4719	28.8762	30.4815		12.0664	28.0022	31.2426
	16.8943	27.0634	30.3159		14.8091	27.3165	30.951
	17.4281	27.5232	29.3928		12.6527	26.5221	31.2694
	16.5128	28.156	29.9474		11.3057	26.5822	30.8775
	13.5562	27.6114	29.6126		16.6713	25.6937	31.3971
	16.6835	26.3781	29.8468		13.6107	27.2593	30.8947
	15.5535	27.1873	30.0034		10.4867	27.9647	30.6885
	19.4924	26.6169	29.4025		9.03939	28.0651	31.1231
	17.9019	26.1119	29.4217		9.49692	28.0103	31.541
	14.4894	27.4712	29.445		9.62339	27.8614	31.3996
	15.7465	26.1166	29.3037		10.7193	28.56	30.8862
	15.0468	26.8219	29.4793		11.2433	28.0012	31.4014
	13.84	25.8922	29.5168		10.4848	27.4234	31.3266
	16.7424	26.4997	29.8281		9.45422	28.0295	31.3601
	18.3886	25.6639	29.5443		9.13255	27.6262	31.3811
	17.7893	27.2818	29.7721		10.2069	25.8842	31.1875
	16.0419	27.0898	29.6099		10.6868	25.677	31.0595
	13.8067	27.9006	29.3758		12.184	25.8185	31.2595
	12.4584	27.8052	29.0984		11.5801	25.1313	31.5269
	14.6307	29.3283	29.0019		13.8015	26.906	31.1862
	16.8889	27.6386	29.0991		12.1815	28.0876	30.9449
	13.9522	30.0303	28.79		14.9523	28.1648	31.0494
	12.7123	30.546	28.6225		15.3122	26.8967	31.2065
	12.169	29.7994	28.4584		15.6834	26.7915	31.0884
	13.4946	30.6481	28.8684		16.3794	28.3046	31.1121
	16.7467	29.322	28.9055		18.0312	28.3455	30.6507
	15.8504	30.5208	29.0423		14.0124	27.8523	31.0553
	17.2963	29.9054	29.1523		12.3885	28.2786	31.584
	16.6947	28.8135	30.1413		12.9071	28.6991	31.3902
	14.4233	28.7504	29.2925		11.2657	27.4157	30.7944
	15.2362	30.671	29.6951		11.8613	28.0116	31.1704
	17.7708	31.6221	29.9826		12.0783	27.3788	31.185
	17.4046	29.8323	29.8129		11.6005	28.8589	31.345
	18.0417	30.5895	29.3395		12.8007	30.3831	31.0654
	14.9214	25.2639	29.004		12.1147	31.0678	30.9928
	13.9948	28.0324	28.4839		12.0585	29.1698	30.967
	12.0877	28.2808	28.4044		9.4827	30.7381	31.3006
	10.3367	27.3611	28.6224		10.1612	29.2544	31.7219
	12.8607	27.8912	28.4811		10.274	30.6308	31.6582
	14.5257	31.1653	29.2984		11.5191	30.3848	31.6123
	13.6651	29.4653	28.8867		13.3281	29.6298	31.0592
	12.8271	28.9082	29.22		13.195	29.533	31.4642
	10.9543	30.5798	29.5935		14.5418	28.2685	31.0661
	12.8243	30.1276	29.4629		12.713	28.2463	31.452
	12.8931	29.3079	30.1169		10.1339	29.8862	31.2299
	16.6646	29.7415	29.1954		13.263	28.5258	30.9495
	18.8989	28.7951	28.661		10.4687	28.5405	31.277
	18.4745	29.6647	28.4817		10.4146	28.836	31.4483
	19.1345	29.4728	29.5816		10.729	29.3163	30.7488
	19.2195	30.3635	29.997		12.7575	28.797	31.3065
	20.9981	28.8725	29.3357		13.1581	29.9801	31.4871
	19.1275	28.2225	29.8178		12.0497	29.1496	31.394
	17.341	25.8175	29.6109		11.2391	30.6795	31.151
	15.4751	27.2595	29.6456		12.141	29.7779	31.5744
	13.748	27.7866	29.3811		13.7395	29.2301	31.13
	15.0611	27.4022	30.2693		13.7919	28.4338	31.5197
	15.4739	28.9144	29.3503		16.7941	29.5689	31.3644
	13.3116	29.8932	29.1793		15.4177	30.5095	31.5146
	17.6332	28.8507	29.6751		12.7208	30.8447	31.1685
	18.5866	29.6997	29.4713		12.6457	29.761	31.1853
	17.2499	29.5432	29.1413		14.105	29.9838	31.5883
	14.8208	29.8191	29.4343		14.5467	29.5492	31.0843
	15.8143	27.6619	29.4315		11.8578	31.1344	31.3627
	17.2989	29.2974	29.4252		10.7182	29.7753	31.4372
	19.2689	26.991	28.6813		11.8649	30.0274	31.7614
	18.5686	28.1032	28.3017		12.8507	30.5903	31.7608
	17.4378	27.3793	29.1637		12.8069	29.9387	31.7104
	18.9585	27.176	28.5635		12.4709	30.1963	31.5755
	16.8245	25.8003	28.7423		8.84098	28.5618	31.0846
	15.5624	25.8736	28.6276		9.08075	28.5898	31.3908
	15.2387	26.5744	29.1067		9.50861	29.0888	31.2146
	17.3713	27.3844	29.2525		10.3224	29.8168	31.3467
	15.7989	27.7766	28.6722		10.6497	27.1177	31.5312
	16.6927	27.6531	28.9255		10.5426	26.157	31.3791
	14.7362	25.9189	29.2145		11.7594	26.3596	31.6077
	16.2612	26.9293	29.4428		10.2072	26.3748	31.2379
	19.411	27.1616	28.8074		14.1427	28.5818	31.1262
	17.5057	27.2857	29.0185		15.4794	27.0909	31.6714
	14.9821	28.1761	29.2001		14.5554	28.083	31.0667
	15.9653	29.101	28.9515		13.8277	28.9395	30.5152
	15.2588	28.3338	29.1633		13.3568	29.3178	30.7688
	18.7569	27.5469	29.7539		13.4343	29.9174	31.2655
	16.5606	28.9353	29.4038		15.9872	29.4368	31.1654
	16.7048	27.864	29.8028		11.3874	30.3295	30.8825
	13.762	26.9509	29.4167		12.0002	28.844	31.0516
	15.7033	28.4272	29.0936		11.3979	29.8509	31.0486
	15.2868	28.488	28.3114		13.9824	28.5202	31.4716
	15.6147	28.2175	29.181		14.3085	28.0216	31.3288
	15.789	30.2533	29.4628		14.9368	29.1464	31.1858
	17.8332	28.0193	28.9306		17.2075	30.2997	31.8519
	19.1541	27.887	29.142		14.5695	30.4482	31.4054
	16.7938	29.1149	28.7226		16.2645	28.5663	31.164
	17.0332	29.548	30.1056		17.8441	29.1555	31.0584
	19.8215	29.1247	29.6656		19.626	30.0511	31.4438
	14.9262	29.8743	29.3705		16.2989	27.9673	31.5665
	15.1185	29.1946	29.48		16.4448	28.6593	31.2656
	15.3493	30.719	29.8457		14.8083	28.3792	31.5748
	15.2954	29.7906	29.4954		16.0772	28.0382	31.8454
	15.112	27.8054	28.6462		16.3843	29.1391	30.8422
	14.4403	28.2826	29.1184		16.1223	28.7931	31.5787
	15.5933	28.151	28.8962		14.8719	29.975	31.2474
	15.922	29.117	28.5773		14.088	28.5803	31.6871
	15.3364	30.0631	28.8125		14.3423	29.5468	30.8619
	18.6882	30.5606	28.4771		14.2072	28.9852	30.9369
	15.0977	28.9524	28.7215		14.4246	28.3702	31.4049
	18.5408	28.8247	28.9192		11.0609	30.5564	31.3937
	17.4182	27.4752	29.0801		12.5928	29.4542	31.7348
	16.9935	27.4838	28.443		11.6113	29.1824	31.6212
	15.4781	28.8229	28.6607		14.2572	29.3402	31.7066
	17.3427	27.9542	28.3306		12.8392	28.6507	31.1224
	18.1207	28.244	29.2199		12.2837	28.483	31.8843
	16.519	27.7118	29.0425		11.9175	29.1993	30.9285
	16.6892	29.954	29.4428		11.6225	29.5843	31.2531
	15.6907	28.8921	29.3417		13.3717	28.1282	31.5596
	16.3215	29.3711	29.0695		14.722	28.1627	31.3217
	17.8884	29.6853	29.5711		14.1915	27.7554	31.5199
	15.8491	29.798	29.334		13.8991	28.3525	31.1751
	17.3628	28.501	30.1779		11.4988	29.2641	30.9922
	14.5343	29.146	30.599		13.7453	28.5962	31.2784
	18.7436	28.4963	29.731		10.714	29.8939	31.0353
	16.779	28.594	29.7242		12.4014	30.1247	31.2729
	20.246	28.8219	30.5313		12.067	29.7893	31.0565
	16.3896	27.9796	30.3932		14.2205	28.4175	31.3236
	15.4866	28.1879	30.5132		17.2085	26.5834	30.8614
	13.8664	28.1908	29.3732		20.5198	27.1127	30.8781
	14.6806	28.2192	29.5918		19.2204	27.061	30.8933
	15.5051	27.217	29.767		17.2719	27.9384	31.4605
	19.8078	28.0591	29.3782		13.0268	27.8598	31.1914
	17.6912	28.6577	29.6681		11.0102	28.663	31.1317
	18.2823	27.37	29.4635		11.6967	28.4073	31.2584
	19.3686	27.5914	29.4172		12.0893	28.5665	31.4488
	18.139	27.7924	29.2639		11.2278	29.2929	31.4339
	17.1079	27.1731	28.1838		15.6531	29.0811	31.4956
	17.9371	24.7564	29.2501		17.2131	25.9736	31.1724
	18.7708	26.7393	29.3076		15.707	30.0882	31.2163
	16.9522	26.101	29.4262		15.7293	30.0438	31.3787
	15.5725	29.2029	29.4191		15.4064	29.1775	31.4375
	14.0507	29.746	29.2078		14.0638	29.152	31.481
	14.2894	30.6285	29.1197		13.2128	31.2983	31.4485
	14.2872	30.036	28.6948		14.3037	31.204	31.3316
	13.7199	29.7082	28.593		13.134	31.334	31.6946
	13.5824	29.3643	28.6696		16.2824	31.2454	31.0848
	13.8429	29.3664	28.6757		16.0589	31.1619	31.2099
	17.9119	29.6788	28.5988		15.6523	28.7147	31.3799
	17.5391	29.3311	28.7609		12.8328	30.1426	31.0009
	17.0551	30.227	28.997		13.3412	24.885	31.5026
	16.9434	28.6381	28.2621		11.5583	25.6768	31.362
	15.1147	29.5661	28.2337		10.9788	27.9769	31.3123
	17.4331	29.8952	28.2102		14.6643	28.8059	31.1223
	16.4402	28.5943	28.4238		14.8987	29.6734	31.1339
	10.6473	28.9584	28.7654		20.8353	29.5159	31.0312
	10.5121	30.3374	29.1774		21.9409	29.7466	31.9234
	12.2897	29.7605	29.3356		20.475	29.6634	31.3957
	18.8909	28.1774	28.6116		20.9751	29.5481	31.4214
	16.9597	28.9653	29.371		20.3421	29.7954	31.0409
	16.7885	29.2045	29.8667		20.3209	30.4649	30.9923
	17.67	29.1265	28.8242		19.9221	27.3811	31.0733
	19.7275	27.8255	29.8383		19.7979	29.1089	31.2931
	14.9563	30.5381	29.9293		19.549	28.2127	31.4953
	16.1237	30.3498	29.6411		11.1054	29.1423	31.5671
	16.2649	31.1557	29.6465		12.6463	29.3089	31.3239
	16.3073	30.9063	29.1158		10.8385	28.5858	31.4593
	15.5617	31.4022	28.6605		11.8093	30.114	31.0416
	14.4542	31.3815	28.8184		14.4609	28.6575	30.8157
	13.5408	29.0413	28.66		13.5955	30.07	31.317
	15.8029	28.936	28.9751		14.1366	29.7332	31.4717
	15.1538	29.9779	29.2804		14.6423	30.4412	31.0588
	17.6306	29.5608	28.9571		13.8656	29.0345	31.2344
	18.3986	28.397	29.4513		13.5317	29.312	31.7578
	17.533	28.871	29.1054		10.6303	29.9992	31.748
	18.3471	30.4526	29.1513		10.1247	30.3562	31.3553
	14.2719	28.6645	29.3317		16.1889	29.2549	31.7313
	16.6764	28.6024	29.2686		14.0677	29.6841	31.491
	17.074	29.492	30.099		11.5368	28.753	31.0709
	17.2012	30.7001	29.9492		12.5057	28.9402	31.2488
	16.926	29.4384	29.8361		13.6028	29.3173	31.5702
	16.5936	27.2488	30.3438		12.6863	28.1298	31.2749
	20.0723	26.6498	29.8454		12.127	28.6655	31.339
	21.5007	28.6018	29.0078		14.8306	29.7156	31.3705
	21.3363	26.6724	29.0787		12.0154	28.7071	31.5369
	19.6556	27.6	29.2855		13.5584	28.1571	31.3147
	16.5228	26.6468	28.5734		14.1896	28.6294	31.4304
	16.2208	26.6811	28.456		13.5514	27.9322	31.3339
	16.8239	25.7184	29.5155		11.7011	29.6273	31.3829
	15.5895	26.6987	30.0258		13.7696	29.078	31.8427
	14.4891	28.0469	30.0136		11.5431	28.315	31.4183
	16.7927	23.6015	29.4388		14.2217	29.0842	31.2294
	15.8251	24.0548	30.3545		12.7703	29.7185	31.0863
	16.9318	24.5589	30.5378		11.7966	29.2085	30.6773
	16.5551	25.1877	30.3711		12.3719	29.0128	31.3025
	14.5259	24.5904	29.5886		13.0111	28.7595	30.9202
	12.9899	24.3516	30.4555		14.9507	29.7838	30.9125
	12.6603	24.7772	29.3641		14.0383	29.8647	31.5034
	13.7668	25.1003	29.5507		16.585	28.8679	31.7299
	14.0288	24.035	30.151		10.7925	28.6684	31.1212
	16.1795	23.2903	30.0412		10.943	28.8519	31.1809
	17.7328	29.6283	29.63		10.2583	30.4009	31.5182
	18.7438	30.4053	30.0663		11.5469	30.8311	31.7327
	16.6495	28.0456	30.3212		10.1472	30.8923	31.0701
	14.7306	29.2092	29.2142		8.83745	30.8844	31.3398
	15.0859	28.8489	28.8043		12.6974	29.8936	31.1739
	15.6847	29.6438	28.6901		13.2353	28.8621	31.3507
	17.5229	29.7572	29.506		13.4305	28.7727	31.2255
	19.5009	29.1214	29.3533		12.5929	28.6637	31.3799
	17.1001	27.6715	29.532		11.3425	29.0085	31.5322
	17.379	29.5018	29.3889		12.4106	29.7301	30.951
	17.6024	30.052	29.8415		15.7515	29.8676	31.2664
	18.3638	28.0677	29.6148		15.2838	28.2592	31.3028
	17.0869	28.7823	30.0784		14.9973	27.1092	31.2231
	18.6936	29.5069	28.6021		18.8089	28.6054	31.4383
	16.7827	31.0881	28.2508		21.1074	29.1403	31.2891
	16.7309	30.8688	27.969		13.9394	28.6878	31.5316
	18.0233	30.641	28.7542		13.1723	29.5672	31.2446
	15.3606	30.1866	29.49		15.2366	29.8383	31.1504
	16.1806	29.0705	29.6101		11.8522	30.4624	31.0864
	14.8506	27.2321	28.2161		11.5763	28.446	31.6807
	18.4013	27.412	28.4796		10.5932	28.4882	31.5616
	17.766	28.7908	28.2277		12.1641	27.927	31.352
	14.1701	28.9249	28.8431		11.6019	28.8234	31.371
	14.1241	28.5875	29.1568		17.7086	27.9796	31.3939
	14.1927	28.0922	28.8548		14.2526	28.0724	31.2761
	16.6255	28.1002	28.1508		11.652	29.7172	31.2014
	18.3612	28.5381	28.927		12.7161	29.1427	31.4313
	15.9944	28.1357	28.8975		12.4037	28.2918	31.4202
	15.3921	28.2807	28.6514		12.5975	29.0594	31.2345
	16.7435	27.9274	28.6208		13.5252	27.9574	31.4553
	15.9538	28.6142	27.7043		11.5741	29.9663	31.018
	14.5262	27.9371	27.7482		11.8086	28.7725	30.8095
	12.0907	28.1601	27.9443		13.6523	29.7469	30.9423
	11.8934	29.4653	29.5642		13.4607	28.3718	31.2778
	10.61	26.1047	29.0542		14.6268	27.3481	31.1706
	12.8765	28.5168	30.0227		13.4352	26.7636	31.5269
	15.9685	29.134	30.2007		12.6549	26.548	31.6546
	13.2222	29.2171	29.5748		12.9065	25.7668	31.6409
	19.6047	30.0671	29.7257		14.6214	28.8282	31.6138
	19.4475	28.4329	29.6745		13.1529	30.1281	31.5501
	22.889	29.0385	29.2756		9.78323	31.2898	31.5741
	23.52	27.8934	29.6991		10.9253	28.6279	31.4597
	27.3451	28.397	29.3682		12.7428	28.5903	30.8471
	25.2251	29.2479	29.5072		10.8561	29.3551	31.224
	25.8763	28.8221	29.2789		11.3583	28.0334	30.7672
	24.7919	26.6482	29.2977		11.2146	29.8207	31.2004
	21.0484	26.5648	29.6755		12.4731	27.8925	31.411
	18.4718	26.1089	28.6641		13.2713	29.8794	31.2047
	17.9652	26.9429	30.561		12.3121	29.7815	31.4465
	20.7521	26.62	30.3958		11.1023	31.1053	31.6345
	19.1766	27.6	30.4405		10.8545	30.7627	31.6116
	18.7808	27.3149	29.8649		10.1119	29.9819	31.4888
	20.8796	27.234	30.3865		11.1801	29.7875	31.1561
	21.0134	27.2591	30.6598		11.8846	31.011	31.3232
	23.6281	28.5182	28.9004		12.1398	30.2111	31.6651
	19.9283	28.4857	28.8645		11.6962	29.1033	31.1313
	17.1197	28.8392	29.3614		11.7689	30.2424	31.4864
	18.5368	30.2592	29.7757		12.7521	30.8854	31.754
	16.9116	30.8351	29.3753		13.3511	30.3595	31.6957
	20.3202	30.7967	29.8348		11.9418	30.3	31.3568
	20.113	30.6968	30.3405		14.0341	29.0868	30.8213
	20.7968	30.9218	29.6061		17.2494	30.1508	31.7376
	21.8729	31.4247	30.5287		16.1203	30.177	31.2334
	20.7257	31.6851	29.9056		16.0585	30.2344	30.9305
	22.6618	29.6018	29.3238		14.6159	26.7632	31.3056
	21.3509	28.7415	29.555		15.105	26.0028	31.5669
	20.89	29.6515	29.2092		13.4837	26.656	31.6695
	19.331	29.4596	29.4634		15.1977	26.4969	31.5871
	18.2301	29.1706	30.139		14.5139	27.5558	31.5263
	17.4002	28.8073	29.7881		14.662	28.0202	31.0982
	15.4734	30.9105	29.5959		12.069	27.0631	31.0986
	16.3762	27.9385	29.8458		13.4863	29.3628	30.7168
	14.2586	29.3322	29.3256		10.8846	28.9182	30.774
	15.3225	30.6253	30.2288		11.596	30.3569	30.6964
	14.5543	29.3447	29.5115		14.9924	27.6903	31.135
	14.8877	30.5738	28.7574		11.5356	27.1376	30.7583
	16.0985	30.3498	28.9547		10.0853	27.716	30.2486
	17.5694	30.1696	29.183		12.196	26.9122	30.8538
	16.1036	29.0658	29.6074		17.3223	27.7672	30.9792
	17.0115	28.3436	29.8007		20.5387	26.9999	31.6063
	14.9824	27.5788	29.5416		19.1802	28.6386	31.4979
	14.6525	27.254	29.386		18.8542	27.9033	31.3014
	12.9658	28.2834	29.7662		18.3089	28.5987	31.4587
	14.7166	27.152	29.3332		14.7366	28.9822	31.3113
	15.829	27.7805	29.3104		12.1083	29.832	31.7235
	17.6531	27.2156	29.5949		11.7822	29.4192	31.2681
	14.2128	27.4627	29.2317		11.6149	28.9769	31.5715
	17.6174	27.5307	28.9413		12.7646	28.602	30.996
	18.4324	28.597	28.8567		13.2373	29.5355	31.8448
	18.5353	28.0532	28.9227		11.7176	27.6073	31.5585
	18.4616	28.9066	28.6991		14.5825	29.4447	31.771
	18.7329	27.5719	29.3154		9.75675	28.4666	31.5976
	16.4798	27.3633	29.2577		11.3885	27.354	31.4843
	14.5605	28.8501	29.8163		9.59499	28.7727	30.7156
	16.5959	28.6948	30.1406		10.0123	28.886	31.473
	16.2369	27.0345	30.2621		9.10621	28.9067	31.2763
	17.4579	29.9154	29.9847		10.2008	28.6969	31.3646
	17.5946	30.1766	29.7643		11.6903	28.8165	31.0611
	16.4604	28.3355	29.3344		18.3124	27.5696	31.0409
	15.7063	28.4288	29.9878		16.9424	29.3797	30.9498
	14.1994	28.0279	30.116		16.7398	28.145	31.0885
	14.6649	31.856	29.8702		17.4766	28.0163	31.4418
	12.8974	30.3461	30.128		17.1627	28.8089	30.755
	12.9302	30.5766	30.854		16.815	29.2788	30.6897
	12.4528	30.6698	30.1291		14.9022	29.4877	31.1052
	12.7593	28.9273	30.0294		12.752	27.9384	31.3763
	12.7842	27.5245	30.4327		10.5958	27.8701	31.0629
	12.5956	27.08	30.2361		10.8005	29.3187	30.8065
	13.6025	27.4174	29.5075		12.1823	28.1925	30.8749
	13.4149	25.0949	29.5355		12.2899	28.6278	31.019
	12.3068	26.0711	29.4594		12.8912	29.3234	31.1993
	12.9475	25.3469	29.0809		14.0513	27.4966	31.4912
	13.6613	24.5035	28.3392		11.97	26.8463	30.8853
	12.7816	30.0196	29.1899		12.5478	28.2061	31.4689
	12.7293	30.1738	28.9189		11.8593	27.4289	30.9136
	15.2205	30.6026	28.4877		10.5342	29.6075	31.3174
	13.8951	29.4861	29.229		15.0445	26.8851	30.596
	12.8635	28.7986	29.4925		15.9633	28.4451	30.7704
	15.8242	29.1488	29.1057		16.8756	28.565	30.7993
	16.9667	30.0171	29.5034		11.284	28.4804	31.3
	15.0703	29.7321	29.1679		12.3368	26.316	31.9856
	17.0554	30.1551	29.7325		12.9563	27.2943	31.5365
	20.2185	30.4669	29.0519		14.5404	28.1411	31.5431
	19.1783	30.3465	29.9514		14.5612	27.753	31.646
	14.2752	30.9607	29.4052		13.5066	28.2009	31.4612
	14.6329	29.4157	30.2802		15.9724	27.6905	31.2688
	15.3004	30.3531	29.3236		13.4466	27.5546	31.5354
	19.0232	29.7673	29.2918		15.1157	26.9915	30.8268
	18.8462	29.0351	29.5582		15.2124	27.3965	31.2416
	19.5896	29.5639	29.5835		14.7148	28.2522	31.1705
	17.2828	29.4084	29.8709		10.2531	27.8794	30.1557
	17.1279	28.9752	29.5796		12.3455	27.7414	30.7959
	17.3695	28.9117	28.516		11.6777	27.1374	31.341
	18.5531	29.8528	28.6354		13.7738	28.33	31.0926
	19.2593	32.7696	27.8121		13.6744	29.7779	31.703
	17.1182	33.8063	29.6565		17.8301	29.8091	31.2148
	17.6207	31.4506	29.9433		14.8753	31.1104	31.2466
	21.1211	31.5735	29.6533		14.0216	30.9794	30.8702
	17.5028	31.3181	30.0248		17.2526	29.9858	31.1583
	16.8796	30.7174	29.6938		15.0561	30.7989	30.246
	15.2935	30.9024	29.2942		18.5214	30.3036	31.3799
	12.5231	31.2646	29.6908		14.17	29.1514	30.8028
	13.551	31.3875	29.3792		15.4863	28.2129	31.3938
	15.0052	29.4336	29.5791		13.2589	27.9704	31.2276
	16.4233	29.2602	30.17		13.8403	28.0689	31.3783
	18.3202	30.0328	29.7318		12.0632	30.0692	30.4911
	18.4937	29.0659	29.6546		12.2263	28.1525	30.9854
	19.3511	28.7495	30.3848		13.1846	29.0865	31.4478
	18.4136	28.819	29.6449		12.1788	30.2893	31.4918
	17.5799	31.8347	29.4558		11.9434	29.5343	31.4603
	18.0015	28.886	29.4784		11.5034	28.9561	31.3946
	15.6113	30.9497	28.9221		14.2924	29.1103	31.5311
	17.6892	31.2154	29.0097		14.7426	29.807	31.0237
	16.2649	30.521	29.6873		13.8746	29.168	31.4115
	19.4051	30.2432	29.2349		12.4266	27.4557	31.4677
	15.5371	28.852	30.0335		14.4871	27.9532	31.551
	13.6447	30.2301	29.1746		14.1222	28.49	31.439
	16.9448	30.0967	28.9818		16.0495	27.4775	31.7018
	18.602	29.6053	29.0523		16.3004	26.7223	31.5321
	17.6802	30.0888	29.659		13.9735	27.6291	31.5047
	17.387	31.5437	28.784		17.7428	28.2116	31.5292
	16.586	31.534	29.4634		19.592	26.2756	31.7072
	16.4528	31.4686	29.4598		19.1242	28.9635	31.449
	18.0677	31.2972	29.5188		16.4592	27.4615	31.2853
	19.1033	31.2584	29.3756		17.8031	25.8812	31.2537
	18.2216	32.201	30.0238		14.2189	28.2734	30.9809
	17.197	29.0568	29.3615		14.7788	29.1283	31.2495
	17.2638	27.1758	29.3093		13.8015	27.7455	31.1914
	18.5477	29.0656	29.9627		12.0543	28.5894	31.0167
	18.3296	29.1961	29.554		14.045	28.746	31.2351
	19.1077	27.543	30.1198		16.3484	27.9388	31.3244
	19.1966	28.9958	30.6132		16.9125	28.0071	31.4152
	19.1803	28.8811	30.7954		14.191	27.6107	31.0354
	17.653	28.9733	30.3734		15.4017	28.8954	30.7724
	18.6747	29.3664	29.634		14.302	29.3981	31.2049
	16.8709	28.9701	29.8289		13.4068	28.1534	31.5163
	18.4832	30.198	29.3707		15.1247	27.8453	31.1112
	17.7171	27.0319	30.0386		15.6557	27.8607	31.4086
	17.3506	27.9253	29.975		14.8851	27.6033	31.3605
	16.6759	27.8618	29.3027		15.702	28.738	31.5019
	16.4043	27.2771	29.4402		14.0529	29.3039	31.3387
	19.3008	30.1479	29.0507		12.6471	28.2694	30.8413
	20.5271	29.6243	30.5663		13.5441	28.3581	31.6235
	18.1655	27.8759	30.4027		12.5887	28.6272	31.1223
	20.7244	30.2123	30.5469		14.3361	29.5983	31.5232
	18.2289	31.1489	30.0761		13.4949	28.573	31.1284
	16.2349	31.2728	30.1596		11.5974	27.8223	31.1238
	18.8787	29.3168	29.4804		10.5576	29.1194	30.7309
	18.0239	29.9367	29.5193		11.1398	30.5115	31.3094
	18.671	27.2067	29.4831		10.0635	29.9548	31.521
	16.6718	27.6564	29.8875		12.3743	29.4695	31.3212
	14.9498	28.6337	30.6409		15.2215	30.6479	30.6751
	14.5746	26.5212	29.7425		15.5382	29.6491	30.47
	12.3794	30.9815	29.5578		13.1607	29.969	30.6445
	13.2312	28.3328	29.411		10.4539	30.2459	31.5888
	13.0749	28.8826	29.1532		9.70292	28.767	31.104
	15.0205	29.6048	29.5875		11.6332	29.4994	31.2824
	14.3386	28.5581	29.7431		10.9834	30.3141	30.749
	13.0282	29.0161	29.9805		8.60795	31.0853	31.4394
	20.3357	28.5973	29.007		10.6554	30.4408	31.3012
	17.9158	28.685	29.3044		11.2537	29.5487	31.4046
	21.8183	31.563	29.613		12.1741	30.1675	31.304
	20.5595	31.2301	29.0516		12.4013	30.6558	31.069
	20.4095	30.4341	29.1306		10.4533	30.2765	31.4587
	20.9741	28.1937	28.8373		10.9164	30.5632	31.4747
	20.7035	29.9707	29.0356		13.2157	31.2654	31.9072
	19.7012	30.59	29.2674		11.3962	29.7106	31.2665
	22.2522	32.0551	29.5831		12.5747	30.4638	31.7225
	20.9029	30.5539	29.3009		13.9492	30.1388	31.4126
	19.7716	31.3026	28.549		19.958	30.9679	31.0594
	17.956	28.4961	28.0124		17.9047	29.4035	30.8884
	20.2691	29.0464	28.3814		18.2203	30.2789	31.169
	17.216	26.773	28.1527		19.0804	29.5843	31.0432
	19.8337	28.6735	28.2626		19.6978	24.8074	31.2069
	18.7126	29.5316	28.7745		18.5419	29.3938	31.1377
	19.8932	28.0355	28.9828		19.7062	28.7261	31.593
	20.1935	29.2268	29.6855		22.371	28.6972	31.6201
	20.9321	29.1724	30.1678		18.9272	29.6726	31.8883
	18.5584	29.0896	29.9138		15.4101	29.6837	31.1421
	15.7266	29.5974	29.4769		15.5791	29.0305	31.4489
	16.3616	29.7084	29.2251		13.9701	29.897	30.7425
	19.3659	28.1723	29.6759		17.9454	30.1281	31.3529
	15.8977	29.8911	29.0652		16.7306	29.9277	30.9041
	14.97	29.6682	28.8612		16.7218	30.8075	31.3033
	16.0828	28.6383	29.1421		18.522	29.0643	31.04
	20.4787	27.8722	28.5667		13.7425	29.1435	31.3433
	19.7313	27.43	28.7449		14.4676	28.9417	31.2885
	20.3267	28.1852	28.9025		12.2381	29.3532	31.2143
	19.6734	28.5343	29.2376		11.8765	28.801	31.4394
	16.0403	28.5424	28.6305		12.6706	28.5665	31.1783
	16.2875	26.9254	28.8182		12.9808	27.5411	31.18
	17.9575	27.8925	29.217		10.9934	30.3404	31.4743
	18.9029	26.7986	29.4671		13.9003	29.4128	31.4165
	20.9152	28.5599	29.1963		10.2646	29.8952	31.0147
	21.4829	29.201	29.4217		12.6603	30.0111	31.0864
	18.7522	28.2671	29.6437		12.7092	30.9333	31.0585
	14.962	28.4907	29.1676		12.4212	29.1159	31.043
	16.2955	29.3966	28.6761		13.6847	28.8057	31.5051
	17.8861	28.3919	28.8589		11.392	28.6121	31.2387
	15.5343	28.4398	29.1276		10.0478	29.1308	31.0483
	12.9347	27.0222	29.5942		10.6173	28.1477	30.8495
	14.1279	29.6623	29.6823		10.7362	28.3916	31.2003
	13.4248	28.4873	29.2327		15.8102	29.4528	30.8403
	12.7483	29.1132	29.4876		13.2673	29.6096	31.3579
	15.6518	27.9399	29.7889		14.7299	29.7957	31.5619
	14.5378	26.5099	29.567		12.9695	29.3093	31.6046
	13.0096	27.1957	29.0024		13.9947	29.0755	31.4738
	20.1734	28.611	29.0606		13.6057	28.8271	31.2039
	21.0483	27.4166	28.3487		15.2201	28.4071	31.1901
	21.0029	27.6252	29.0112		11.937	28.9951	30.5078
	22.5968	27.5407	28.5743		14.0581	27.9673	30.1766
	21.8836	27.3122	28.5181		11.8844	28.7318	30.7257
	22.0989	27.524	28.6449		11.5009	29.7033	30.6487
	20.8726	27.8317	28.945		11.907	28.8826	30.8233
	19.4019	27.1988	29.0614		11.5362	26.3321	31.1686
	18.6654	26.1793	29.2883		14.5078	27.9694	30.7732
	19.7508	26.8073	29.3178		14.2911	26.9024	30.5134
	20.1714	25.2846	29.1109		13.5446	27.9673	30.844
	18.3179	24.8479	28.9546		12.1228	29.118	31.2001
	19.0132	24.4846	28.8107		16.3047	26.0504	30.9482
	16.8406	25.3596	29.2534		15.6444	26.4379	31.0239
	12.7645	27.0968	29.4241		14.7366	27.4539	30.6814
	13.0883	27.2903	29.5692		15.9475	29.3298	31.267
	12.2237	26.4812	29.4119		17.758	28.4594	30.9904
	13.708	28.5023	29.0122		16.3895	29.0545	30.7255
	11.6663	28.0393	28.8228		16.8415	30.0804	30.8248
	11.8276	29.617	29.3651		14.7908	29.6616	31.5837
	10.5304	28.5346	30.2938		15.2941	29.3005	31.2281
	11.2799	28.1398	29.978		14.0354	28.952	31.2511
	11.8653	27.3379	30.3008		16.4138	29.4817	30.9792
	10.1111	26.5168	30.3137		15.1352	27.0275	31.2477
	13.342	27.3495	29.2416		15.6181	27.1294	31.2596
	13.6017	26.1309	30.131		17.0163	25.5869	31.1963
	17.0245	28.413	29.7384		18.5949	26.5372	31.2089
	15.9803	28.8177	29.9277		15.5461	26.82	31.4675
	17.8773	28.2712	29.7835		11.976	26.8414	31.1446
	19.8605	26.1243	29.7533		16.5185	25.0692	30.7966
	18.254	26.8789	28.7063		14.965	28.9135	31.3802
	17.7235	27.2672	29.4474		14.8407	29.0577	30.9468
	17.5514	26.5584	28.842		14.7736	29.9852	31.1181
	20.1545	26.4043	29.007		13.7869	29.0653	30.978
	19.6675	25.5105	29.2468		12.2408	26.501	30.5479
	20.5345	25.196	29.1243		13.1271	26.8972	31.5203
	21.1102	25.3679	29.1839		14.6175	27.8592	30.6102
	17.6227	25.783	29.1264		12.4132	28.707	30.7653
	19.5409	25.7781	28.7479		10.5985	28.1608	30.6913
	16.8884	27.8806	28.6253		9.87985	27.6675	31.2954
	19.0854	28.0523	29.0131		14.8496	27.6369	31.33
	16.7596	29.5867	29.1575		11.5088	29.7384	31.6956
	14.9466	28.2404	29.7178		9.90151	29.8559	31.4179
	13.377	28.6965	29.2221		10.9371	28.7585	31.2965
	14.2975	28.6357	29.6618		11.7651	29.6492	30.9937
[truncated: 9,402 more rows]
